# Supplementary material for: Combined Transcriptomic and Metabolomic Analysis Reveals Insights into Resistance of Arabidopsis bam3 Mutant against the Phytopathogenic Fungus Fusarium oxysporum
Source: Plants (Basel). 2022 Dec 9;11(24):3457. doi: 10.3390/plants11243457 (PMC9785915; doi:10.3390/plants11243457)
Supplement: Supplementary file 1 [file plants-11-03457-s001.zip]

Archive with 2 entries (2 files):
- Supplementary File-metabolomics results.xlsx
- Supplementary Table S1.pdf
