# Supplementary material for: Combined Transcriptomic and Metabolomic Analysis Reveals Insights into Resistance of Arabidopsis bam3 Mutant against the Phytopathogenic Fungus Fusarium oxysporum
Source: Plants (Basel). 2022 Dec 9;11(24):3457. doi: 10.3390/plants11243457 (PMC9785915; doi:10.3390/plants11243457)
Supplement: Supplementary file 1 [file plants-11-03457-s001.zip › Supplementary File-metabolomics results.xlsx]

## Sheet: Sheet1
Average RT (min)	Quant mass	M3.CoeffCS[1]($M3.DA(E1))	COMPARISON	Metabolite name (Common name)	Metabolite derivative	Synonym(s)	KEGGID	GolmMetabolomeDatabaseID	PubChem CID	CAS Registry Number	Biosynthetic pathway(s)	Abbreviated Biosynthetic pathway(s)	Monoisotopic mass (Da)	Average Molecular Mass (Da)	MolecularFormula	Chemical group
34.29	305	-20.2393	mock_3dpi: wt vs bam3	Myo-inositol	Myo-inositol (6TMS)	D-myo-Inositol; 1D-myo-Inositol; L-myo-Inositol; 1L-myo-Inositol; meso-Inositol; Inositol; Dambose; Cyclohexitol; Meat sugar	C00137	A209002	892	87-89-8	map00052Galactose metabolism map00053Ascorbate and aldarate metabolism map00521Streptomycin biosynthesis map00562Inositol phosphate metabolism map01120Microbial metabolism in diverse environments map01130Biosynthesis of antibiotics map02010ABC transporters map04070Phosphatidylinositol signaling system	map00052 map00053 map00521 map00562 map01130 map02010 map04070	180.063	180.156	C6H12O6	Carbohydrates; Carbohydrate derivatives; Sugar alcohols
31.46	204	-14.0264	mock_3dpi: wt vs bam3	RT31,46 (Carbohydrate)	RT31,46 (Carbohydrate)	RT31,46 (Carbohydrate)	n/a	n/a	n/a	n/a	n/a	n/a	n/a	n/a	n/a	Carbohydrates; Carbohydrate derivatives; Sugar alcohols
29.45	73	-10.268	mock_3dpi: wt vs bam3	2-Ketoglutaric acid	2-Ketoglutaric acid (2TMS)	Oxoglutarate: a-Ketoglutaric acid: 2-oxo-1,5-Pentanedioate	C00026	A158004	51	328-50-7	map00020Citrate cycle (TCA cycle) map00040Pentose and glucuronate interconversions map00053Ascorbate and aldarate metabolism map00220Arginine biosynthesis map00250Alanine, aspartate and glutamate metabolism map00300Lysine biosynthesis map00340Histidine metabolism map00365Furfural degradation map00430Taurine and hypotaurine metabolism map00471D-Glutamine and D-glutamate metabolism map00630Glyoxyla…	map00020 _map00040 _map00053 _map00220 _map00250 _map00300 _map00340 _map00365 _map00430 _map00471 _map00630 _map00650 _map00660 _map00720 _map01060 _map01061 _map01062 _map01063 _map01064 _map01065 _map01066 _map01070 _map01100 _map01110 _map01120 _map01130 _map01200 _map01210 _map01230 map04066 _map04727 _map04922 _map04964 _map04976 _map05230	146.021	146.098	C5H6O5	Carboxylic acids
43.93	361	-7.22334	mock_3dpi: wt vs bam3	a,a-Trehalose	a,a-Trehalose (8TMS)	alpha,alpha-Trehalose;_alpha,alpha'-Trehalose;_Trehalose	C01083	A274002	521102	99-20-7	map00500Starch and sucrose metabolism map01100Metabolic pathways map01110Biosynthesis of secondary metabolites map02010ABC transporters map02060Phosphotransferase system (PTS)	map00500 map02010 map02060	342.116	342.297	C12H22O11	Carbohydrates; Disaccharides
46.16	202	-6.8715	mock_3dpi: wt vs bam3	RT46,16(Amino acid)	RT46,16(Amino acid)	RT46,16(Amino acid)	n/a	n/a	n/a	n/a	n/a	n/a	n/a	n/a	n/a	Amino acids
31.31	73	-6.65116	mock_3dpi: wt vs bam3	RT31,31 (Carbohydrate)	RT31,31 (Carbohydrate)	RT31,31 (Carbohydrate)	n/a	n/a	n/a	n/a	n/a	n/a	n/a	n/a	n/a	Carbohydrates
31.85	73	-6.56285	mock_3dpi: wt vs bam3	RT31,85(Carbohydrate)	RT31,85(Carbohydrate)	RT31,85(Carbohydrate)	n/a	n/a	n/a	n/a	n/a	n/a	n/a	n/a	n/a	Carbohydrates
30.82	244	-6.02811	mock_3dpi: wt vs bam3	RT30,82	RT30,82	RT30,82	n/a	n/a	n/a	n/a	n/a	n/a	n/a	n/a	n/a	n/a
30.42	189	-4.57434	mock_3dpi: wt vs bam3	RT30,42(Carbohydrate)	RT30,42(Carbohydrate)	RT30,42(Carbohydrate)	n/a	n/a	n/a	n/a	n/a	n/a	n/a	n/a	n/a	Carbohydrates
28.75	204	-3.76986	mock_3dpi: wt vs bam3	Shikimic Acid	Shikimic Acid (4TMS)	Shikimate; 3,4,5-Trihydroxy-1-cyclohexenecarboxylic acid	C00493	A181002	8742	55520-78-0	map00400Phenylalanine, tyrosine and tryptophan biosynthesismap01060Biosynthesis of plant secondary metabolites map01061Biosynthesis of phenylpropanoid map01063Biosynthesis of alkaloids derived from shikimate pathway map01070Biosynthesis of plant hormones map01100Metabolic pathways map01110Biosynthesis of secondary metabolites map01130Biosynthesis of antibiotics map01230Biosynthesis of amino acids	map00400 map01060 map01061 map01063 map01070 map01100 map01110 map01130 map01230	174.053	174.151	C7H10O5	Carboxylic acids
29.96	73	-3.73094	mock_3dpi: wt vs bam3	RT29,96 (Carboxylic acid)	RT29,96 (Carboxylic acid)	RT29,96 (Carboxylic acid)	n/a	n/a	n/a	n/a	n/a	n/a	n/a	n/a	n/a	Carboxylic acids
16.1	117	-3.07172	mock_3dpi: wt vs bam3	L-Threonine	L-Threonine (2TMS)	2-Amino-3-hydroxybutyric acid	C00188	A132001	6288	72-19-5	map00260Glycine, serine and threonine metabolism map00261Monobactam biosynthesis map00290Valine, leucine and isoleucine biosynthesis map00970Aminoacyl-tRNA biosynthesis map01060Biosynthesis of plant secondary metabolites map01110Biosynthesis of secondary metabolites map01230Biosynthesis of amino acids map02010ABC transporters	map00260 map00261 map00290 map00970 map01060 map01110 map01230 map02010	119.058	119.119	C4H9NO3	Amino acids
31.06	303	-2.35568	mock_3dpi: wt vs bam3	RT31,06	RT31,06	RT31,06	n/a	n/a	n/a	n/a	n/a	n/a	n/a	n/a	n/a	n/a
28.84	73	-2.29246	mock_3dpi: wt vs bam3	RT28,84	RT28,84	RT28,84	n/a	n/a	n/a	n/a	n/a	n/a	n/a	n/a	n/a	n/a
28.54	73	-2.29173	mock_3dpi: wt vs bam3	RT28,54(Sugar acid)	RT28,54(Sugar acid)	RT28,54(Sugar acid)	n/a	n/a	n/a	n/a	n/a	n/a	n/a	n/a	n/a	Sugar acid
22.18	174	-2.28865	mock_3dpi: wt vs bam3	GABA	GABA (3TMS)	4-Aminobutanoate; 4-Aminobutanoic acid; 4-Aminobutyrate; 4-Aminobutyric acid; gamma-Aminobutyric acid; GABA	C00334	A153003	119	56-12-2	map00250Alanine, aspartate and glutamate metabolism map00330Arginine and proline metabolism map00410beta-Alanine metabolism map00650Butanoate metabolism map00760Nicotinate and nicotinamide metabolism	map00250 map00330 map00410 map00650 map00760	103.063	103.12	C4H9NO2	Amino acids
16.59	147	-2.15559	mock_3dpi: wt vs bam3	Succinic acid	Succinic acid (2TMS)	Succinate; Butanedionic acid; Ethylenesuccinic acid	C00042	A134001	1110	110-15-6	map00020Citrate cycle (TCA cycle)_map00190Oxidative phosphorylation_map00250Alanine, aspartate and glutamate metabolism_map00350Tyrosine metabolism_map00360Phenylalanine metabolism_map00361Chlorocyclohexane and chlorobenzene degradation_map00620Pyruvate metabolism_map00630Glyoxylate and dicarboxylate metabolism_map00640Propanoate metabolism_map00650Butanoate metabolism_map00720Carbon fixation pat…	map00020 map00190 map00250 map00350 map00360 map00361 map00620 map00630 map00640 map00650 map00720 map00760 map00920 map01060 map01061 map01062 map01063 map01064 map01065 map01066map01070 map01100 map01110 map01200	118.027	118.088	C4H6O4	Carboxylic acids
19.89	73	-1.96146	mock_3dpi: wt vs bam3	Glycine	Glycine (1TMS)	Aminoacetic acid; Gly	C00037	A133001	750	56-40-6	map00120Primary bile acid biosynthesis map00230Purine metabolism map00260Glycine, serine and threonine metabolism map00310Lysine degradation map00460Cyanoamino acid metabolism map00480Glutathione metabolism map00630Glyoxylate and dicarboxylate metabolism map00680Methane metabolism map00730Thiamine metabolism map00860Porphyrin and chlorophyll metabolism map00970Aminoacyl-tRNA biosynthesis map01060…	map00120 _map00230 _map00260 _map00310 _map00460 _map00480 _map00630 _map00680 _map00730 _map00860 _map00970 _map01060 _map01100 _map01110 _map01120 _map01130 _map01200 _map01230 _map01502 _map02010 _map04080 _map04721 _map04974 _map04978 _map05230	75.032	75.0666	C2H5NO2	Amino acids
24.39	258	-1.72864	mock_3dpi: wt vs bam3	RT24,39	RT24,39	RT24,39	n/a	n/a	n/a	n/a	n/a	n/a	n/a	n/a	n/a	n/a
30.92	205	-1.693	mock_3dpi: wt vs bam3	RT30,92 (Carbohydrate)	RT30,92 (Carbohydrate)	RT30,92 (Carbohydrate)	n/a	n/a	n/a	n/a	n/a	n/a	n/a	n/a	n/a	Carbohydrates
41.78	204	-1.66382	mock_3dpi: wt vs bam3	RT41,78 (Carbohydrate)	RT41,78 (Carbohydrate)	RT41,78 (Carbohydrate)	n/a	n/a	n/a	n/a	n/a	n/a	n/a	n/a	n/a	Carbohydrates
22.57	130	-1.57538	mock_3dpi: wt vs bam3	Indole-3-lactic acid	Indole-3-lactic acid	Indolelactate	C02043	n/a	92904	1821-52-9	map00380 Tryptophan metabolism	map00380	205.074	205.21	C11H11NO3	Alkaloids; Indole alkaloids
34.84	319	-1.53176	mock_3dpi: wt vs bam3	Sedoheptulose	Sedoheptulose (MEOX, 6TMS)	D-altro-Heptulose; D-Sedoheptulose; Volemulose	C02076	n/a	439645	3019-74-7	map00710Carbon fixation in photosynthetic organisms	map00710	210.182	210.074	C7H14O7	Carbohydrates
29.57	217	-1.44503	mock_3dpi: wt vs bam3	RT29,57(Carbohydrate)	RT29,57(Carbohydrate)	RT29,57(Carbohydrate)	n/a	n/a	n/a	n/a	n/a	n/a	n/a	n/a	n/a	Carbohydrates
29.2	316	-1.41929	mock_3dpi: wt vs bam3	RT29,20	RT29,20	RT29,20	n/a	n/a	n/a	n/a	n/a	n/a	n/a	n/a	n/a	n/a
31.57	73	-1.29445	mock_3dpi: wt vs bam3	RT31,57 (Carbohydrate)	RT31,57 (Carbohydrate)	RT31,57 (Carbohydrate)	n/a	n/a	n/a	n/a	n/a	n/a	n/a	n/a	n/a	Carbohydrates; Carbohydrate derivatives; Sugar alcohols
17.09	184	-1.17435	mock_3dpi: wt vs bam3	L-Ornithine	L-Ornithine (3TMS)	(S)-2,5-Diaminovaleric acid; (S)-2,5-Diaminopentanoic acid; (S)-2,5-Diaminopentanoate	C00077	A162001	6262	70-26-8	map00220Arginine biosynthesis map00330Arginine and proline metabolism map00472D-Arginine and D-ornithine metabolism map00480Glutathione metabolism map01060Biosynthesis of plant secondary metabolites map01064Biosynthesis of alkaloids derived from ornithine, lysine and nicotinic acid map01100Metabolic pathways map01110Biosynthesis of secondary metabolites map01130Biosynthesis of antibiotics_map0121…	map00220 map00330 map00472 map00480 map01060 map01064 map01100 map01110 map01130 map01210 map01230 map02010	132.09	132.161	C5H12N2O2	Amino acids
21.72	73	-1.0228	mock_3dpi: wt vs bam3	RT21,72	RT21,72	RT21,72	n/a	n/a	n/a	n/a	n/a	n/a	n/a	n/a	n/a	n/a
44.09	204	-0.998461	mock_3dpi: wt vs bam3	RT44,09 (Carbohydrate)	RT44,09 (Carbohydrate)	RT44,09 (Carbohydrate)	n/a	n/a	n/a	n/a	n/a	n/a	n/a	n/a	n/a	Carbohydrates
35.34	319	-0.978002	mock_3dpi: wt vs bam3	Sedoheptulose	Sedoheptulose (MEOX, 6TMS)	D-altro-Heptulose; D-Sedoheptulose; Volemulose	C02076	n/a	439645	3019-74-7	map00710Carbon fixation in photosynthetic organisms	map00710	210.182	210.074	C7H14O7	Carbohydrates
30.66	303	-0.944314	mock_3dpi: wt vs bam3	RT30,66 (Carbohydrate)	RT30,66 (Carbohydrate)	RT30,66 (Carbohydrate)	n/a	n/a	n/a	n/a	n/a	n/a	n/a	n/a	n/a	Carbohydrates
31.68	433	-0.895773	mock_3dpi: wt vs bam3	RT31,68	RT31,68	RT31,68	n/a	n/a	n/a	n/a	n/a	n/a	n/a	n/a	n/a	n/a
29.53	228	-0.866137	mock_3dpi: wt vs bam3	1H-Indole-3-acetonitrile, 1-(trimethylsilyl)-	1H-Indole-3-acetonitrile (1TMS)	3-Indoleacetonitrile; Indol-3-ylacetonitrile; Indole-3-acetonitrile; (Indol-3-yl)acetonitrile	C02938	n/a	351795	771-51-7	map00380 Tryptophan metabolism	map00380	156.069	156.184	C02938	Alkaloids; Indole alkaloids
28.15	217	-0.856523	mock_3dpi: wt vs bam3	RT28,15(Carbohydrate)	RT28,15(Carbohydrate)	RT28,15(Carbohydrate)	n/a	n/a	n/a	n/a	n/a	n/a	n/a	n/a	n/a	Carbohydrates
32.01	414	-0.795363	mock_3dpi: wt vs bam3	RT32,01	RT32,01	RT32,01	n/a	n/a	n/a	n/a	n/a	n/a	n/a	n/a	n/a	n/a
27.02	217	-0.743219	mock_3dpi: wt vs bam3	Xylitol	Xylitol (5TMS)	Xylitol	C00379	A171001	6912	87-99-0	map00040Pentose and glucuronate interconversions map01100Metabolic pathways map02010ABC transporters	map00040 map01100 map02010	152.068	152.146	C5H12O5	Carbohydrates; Carbohydrate derivatives; Sugar alcohols
27.77	156	-0.734475	mock_3dpi: wt vs bam3	L-Glutamine	L-Glutamine (3TMS)	L-2-Aminoglutaramic acid	C00064	A178001	5961	56-85-9	map00220Arginine biosynthesis map00230Purine metabolism map00240Pyrimidine metabolism map00250Alanine, aspartate and glutamate metabolism map00471D-Glutamine and D-glutamate metabolism map00630Glyoxylate and dicarboxylate metabolism map00910Nitrogen metabolism map00970Aminoacyl-tRNA biosynthesis map01060Biosynthesis of plant secondary metabolites map01100Metabolic pathways map01120Microbial metab…	map00220 _Arginine biosynthesis_map00230 _Purine metabolism_map00240 _map00250 _map00471 _map00630_map00910 _map00970 _map01060 _map01100 _map01120 _map01230 _map02010 _map02020 _map04724 _map04727 _map04964 _map04974 _map04978 _map05230	146.069	146.145	C5H10N2O3	Amino acids
17.49	245	-0.632011	mock_3dpi: wt vs bam3	Fumaric acid	Fumaric acid (2TMS)	Fumarate; trans-Butenedioic acid	C00122	A137001	444972	110-17-8	map00020Citrate cycle (TCA cycle) map00190Oxidative phosphorylation map00220Arginine biosynthesis map00250Alanine, aspartate and glutamate metabolism map00350Tyrosine metabolism map00360Phenylalanine metabolism map00620Pyruvate metabolism map00643Styrene degradation map00650Butanoate metabolism map00720Carbon fixation pathways in prokaryotes map00760Nicotinate and nicotinamide metabolism map01060…	map00020 map00190 map00220 map00250 map00350 map00360 map00620 map00643 map00650 map00720 map00760 map01060 map01061 map01062 map01063 map01064 map01065 map01066 map01070 map01110 map01120 map01130 map01200	116.011	116.072	C4H4O4	Carboxylic acids
30.52	303	-0.626956	mock_3dpi: wt vs bam3	RT30,52	RT30,52	RT30,52	n/a	n/a	n/a	n/a	n/a	n/a	n/a	n/a	n/a	n/a
30.14	172	-0.605275	mock_3dpi: wt vs bam3	RT30,14	RT30,14	RT30,14	n/a	n/a	n/a	n/a	n/a	n/a	n/a	n/a	n/a	n/a
22.06	217	-0.605136	mock_3dpi: wt vs bam3	D-Threitol	D-Threitol (4TMS)	D-Threitol	C16884	A149002	169019	32381-52-5	R08573 R11342	R08573 R11342	122.058	122.12	C4H10O4	Carbohydrates; Carbohydrate derivatives; Sugar alcohols
26.11	73	-0.604689	mock_3dpi: wt vs bam3	D-Fructose	D-Fructose (1MEOX, 5TMS)	Levulose; Fruit sugar; D-arabino-Hexulose	C00095	A187002	439163	57-48-7	map00051Fructose and mannose metabolism map00052Galactose metabolism map00500Starch and sucrose metabolism map01120Microbial metabolism in diverse environments map02010ABC transporters	map00051 map00052 map00500 map01120 map02010	180.063	180.156	C6H12O6	Carbohydrates
11.81	86	-0.600922	mock_3dpi: wt vs bam3	L-Leucine	L-Leucine (1TMS)	L-Leucine; 2-Amino-4-methylvaleric acid; (2S)-alpha-2-Amino-4-methylvaleric acid; (2S)-alpha-Leucine	C00123	A129002	3423	61-90-5	map00280Valine, leucine and isoleucine degradation map00290Valine, leucine and isoleucine biosynthesis map00966;Glucosinolate biosynthesis map00970Aminoacyl-tRNA biosynthesis map01065Biosynthesis of alkaloids derived from histidine and purine map012102-Oxocarboxylic acid metabolism map01230Biosynthesis of amino acids map02010ABC transporters	map00280 map00290 map00966 map00970 map01065 map01210 map01230 map02010	131.095	131.095	C6H13NO2	Amino acids
24.85	257	-0.556363	mock_3dpi: wt vs bam3	Lauric acid	Lauric acid (1TMS)	Dodecanoic acid; Dodecanoate; Dodecylcarboxylate; Lauric acid	C02679	A166003	3893	55520-95-1	map00061Fatty acid biosynthesis map01100Metabolic pathways	map00061 map01100	200.178	200.318	C12H24O2	Fatty acyls; Fatty acids and conjugates
42.4	204	-0.54863	mock_3dpi: wt vs bam3	RT42,40 (Carbohydrate)	RT42,40 (Carbohydrate)	RT42,40 (Carbohydrate)	n/a	n/a	n/a	n/a	n/a	n/a	n/a	n/a	n/a	Carbohydrates
18.35	117	-0.464426	mock_3dpi: wt vs bam3	RT18,35	RT18,35	RT18,35	n/a	n/a	n/a	n/a	n/a	n/a	n/a	n/a	n/a	n/a
24.69	328	-0.405203	mock_3dpi: wt vs bam3	RT24.69	RT24.69	RT24.69	n/a	n/a	n/a	n/a	n/a	n/a	n/a	n/a	n/a	n/a
12.51	86	-0.388115	mock_3dpi: wt vs bam3	L-Isoleucine	L-Isoleucine (1TMS)	2-Amino-3-methylvaleric acid	C00407	A119002	6306	73-32-5	map00280 Valine leucine and isoleucine degradationmap00290 Valine leucine and isoleucine biosynthesismap00460 Cyanoamino acid metabolismmap00960 Tropane piperidine and pyridine alkaloid biosynthesismap00966 Glucosinolate biosynthesismap00970 Aminoacyl-tRNA biosynthesismap01110 Biosynthesis of secondary metabolitesmap01210 2-Oxocarboxylic acid metabolismmap01230 biosynthesis of amino acidsmap02010…	map00280 map00290 map00460 map00960 map00966 map00970 map01210 map02010 map04974 map04978	131.095	131.173	C6H13NO2	Amino acids
39.97	204	-0.358811	mock_3dpi: wt vs bam3	RT39,97(Carbohydrate)	RT39,97(Carbohydrate)	RT39,97(Carbohydrate)	n/a	n/a	n/a	n/a	n/a	n/a	n/a	n/a	n/a	Carbohydrates
29.03	285	-0.314977	mock_3dpi: wt vs bam3	Myristic acid	Myristic acid (1TMS)	Tetradecanoic acid; Tetradecanoate	C06424	A204021	11005	544-63-8	map00061Fatty acid biosynthesis	map00061	228.209	228.371	C14H28O2	Fatty acyls; Fatty acids and conjugates
34.56	204	-0.307843	mock_3dpi: wt vs bam3	RT34,56(Carbohydrate)	RT34,56(Carbohydrate)	RT34,56(Carbohydrate)	n/a	n/a	n/a	n/a	n/a	n/a	n/a	n/a	n/a	Carbohydrates
21.63	159	-0.269167	mock_3dpi: wt vs bam3	RT21,63	RT21,63	RT21,63	n/a	n/a	n/a	n/a	n/a	n/a	n/a	n/a	n/a	n/a
40.19	204	-0.252333	mock_3dpi: wt vs bam3	RT40,19 (Carbohydrate)	RT40,19 (Carbohydrate)	RT40,19 (Carbohydrate)	n/a	n/a	n/a	n/a	n/a	n/a	n/a	n/a	n/a	Carbohydrates
15.06	201	-0.201187	mock_3dpi: wt vs bam3	Octanoic acid	Octanoic acid (TMS)	Caprylic acid; Octylic acid	C06423	A127006	379	124-07-2	map00061Fatty acid biosynthesis map01060Biosynthesis of plant secondary metabolites map01066Biosynthesis of alkaloids derived from terpenoid and polyketide	map00061 map01060 map01066	144.115	144.211	C8H16O2	Fatty acyls; Fatty acids and conjugates
29.14	204	-0.17976	mock_3dpi: wt vs bam3	RT29,14(Carbohydrate)	RT29,14(Carbohydrate)	RT29,14(Carbohydrate)	n/a	n/a	n/a	n/a	n/a	n/a	n/a	n/a	n/a	Carbohydrate
21.56	117	-0.169385	mock_3dpi: wt vs bam3	RT21.56	RT21.56	RT21.56	n/a	n/a	n/a	n/a	n/a	n/a	n/a	n/a	n/a	n/a
13.81	228	-0.126271	mock_3dpi: wt vs bam3	RT13,81	RT13,81	RT13,81	n/a	n/a	n/a	n/a	n/a	n/a	n/a	n/a	n/a	n/a
20.54	255	-0.106075	mock_3dpi: wt vs bam3	RT20,54	RT20,54	RT20,54	n/a	n/a	n/a	n/a	n/a	n/a	n/a	n/a	n/a	n/a
26.47	307	-0.0606517	mock_3dpi: wt vs bam3	Xylitol	Xylitol (5TMS)	Xylitol	C00379	A171001	6912	87-99-0	map00040Pentose and glucuronate interconversions map01100Metabolic pathways map02010ABC transporters	map00040 map01100 map02010	152.068	152.146	C5H12O5	Carbohydrates; Carbohydrate derivatives; Sugar alcohols
40.09	204	-0.0435373	mock_3dpi: wt vs bam3	RT40,09 (Carbohydrate)	RT40,09 (Carbohydrate)	RT40,09 (Carbohydrate)	n/a	n/a	n/a	n/a	n/a	n/a	n/a	n/a	n/a	Carbohydrates
35.83	73	-0.0298798	mock_3dpi: wt vs bam3	Linoleic acid	Linoleic acid (1TMS)	Linoleate; (9Z,12Z)-Octadecadienoic acid; 9-cis,12-cis-Octadecadienoate; 9-cis,12-cis-Octadecadienoic acid	C01595	A221003	5280450	60-33-3	map00591Linoleic acid metabolism map01040Biosynthesis of unsaturated fatty acids map01060Biosynthesis of plant secondary metabolites	map00591 map01040 map01060	280.24	280.445	C18H32O2	Fatty acyls; Fatty acids and conjugates
33.37	368	-0.0266894	mock_3dpi: wt vs bam3	Sinapic acid	Sinapic acid (2TMS)	Cinnamic acid, 4-hydroxy-3,5-dimethoxy, bis-tms; Sinapinic acid, bis-tms; SINAPINIC ACID (2tms); 2-Propenoic acid, 3-[3,5-dimethoxy-4-[(trimethylsilyl)oxy]phenyl]-, trimethylsilyl ester; Trimethylsilyl 3-(3,5-dimethoxy-4-[(trimethylsilyl)oxy]phenyl)-2-propenoate; Sinapinic acid, tms; (E)-Sinapic acid, tms; (Z)-Sinapic acid, tms; Sinapic acid, O,O'-di(trimethylsilyl)-; Cinnamic acid, 3,5-dimethoxy…	C00482	A207001(cis);A225001(trans)	637775	530-59-6	map00940Phenylpropanoid biosynthesis_map01061Biosynthesis of phenylpropanoids_map01110Biosynthesis of secondary metabolites	map00940 _map01061 _map01110	224.068	224.21	C11H12O5	Carboxylic acids; Phenylpropanoids
29.26	82	-0.00624751	mock_3dpi: wt vs bam3	RT29,26	RT29,26	RT29,26	n/a	n/a	n/a	n/a	n/a	n/a	n/a	n/a	n/a	n/a
38.31	59	0	mock_3dpi: wt vs bam3	Oleamide	Oleamide	Oleyl amide; (Z)-9-Octadecenamide	C19670	n/a	5283387	301-02-0	R09537 (Oleamide is an organic compound with the formula CH3(CH2)7CH=CH(CH2)7CONH2. It is the amide derived from the fatty acid oleic acid. It is a colorless waxy solid and occurs in nature. Sometimes labeled as a fatty acid primary amide (FAPA), it is biosynthesized from N-oleoylglycine)	R09537	281.272	281.477	C18H35NO	Amides
26.43	204	0	mock_3dpi: wt vs bam3	RT26,43 (Carbohydrate)	RT26,43 (Carbohydrate)	RT26,43 (Carbohydrate)	n/a	n/a	n/a	n/a	n/a	n/a	n/a	n/a	n/a	Carbohydrates
15.73	147	0.018752	mock_3dpi: wt vs bam3	Glycerol	Glycerol (3TMS)	Glycerin; 1,2,3-Trihydroxypropane; 1,2,3-Propanetriol	C00116	A129003	753	56-81-5	map00040Pentose and glucuronate interconversions map00052Galactose metabolism map00561Glycerolipid metabolism map02010ABC transporters	map00040 map00052 map00561 map02010	92.0473	92.0938	C3H8O3	Carbohydrates; Carbohydrate derivatives; Sugar alcohols
21.34	205	0.0362111	mock_3dpi: wt vs bam3	RT21,34	RT21,34	RT21,34	n/a	n/a	n/a	n/a	n/a	n/a	n/a	n/a	n/a	n/a
32.34	75	0.0379203	mock_3dpi: wt vs bam3	Palmitoleic acid	Palmitoleic acid (1TMS)	(9Z)-Hexadecenoic acid; Palmitoleic acid; cis-9-Hexadecenoic acid; (9Z)-Hexadec-9-enoate	C08362	A203002	445638	373-49-9	map00061Fatty acid biosynthesis	map00061	254.225	254.408	C16H30O2	Fatty acyls; Fatty Acids and Conjugates
26.23	345	0.0486298	mock_3dpi: wt vs bam3	RT26,23	RT26,23	RT26,23	n/a	n/a	n/a	n/a	n/a	n/a	n/a	n/a	n/a	n/a
23.8	147	0.0553119	mock_3dpi: wt vs bam3	RT23,80 (Carbohydrate)	RT23,80 (Carbohydrate)	RT23,80 (Carbohydrate)	n/a	n/a	n/a	n/a	n/a	n/a	n/a	n/a	n/a	Carbohydrates
24.21	103	0.0593078	mock_3dpi: wt vs bam3	RT24,21	RT24,21	RT24,21	n/a	n/a	n/a	n/a	n/a	n/a	n/a	n/a	n/a	n/a
35.93	339	0.0844756	mock_3dpi: wt vs bam3	Oleic acid	Oleic acid (1TMS)	(9Z)-Octadecenoic acid; (Z)-Octadec-9-enoic acid; Oleate	C00712	A222001	445639	112-80-1	map00061Fatty acid biosynthesis map00073Cutin, suberine and wax biosynthesis map01040Biosynthesis of unsaturated fatty acids map01060Biosynthesis of plant secondary metabolites	map00061 map00073 map01040 map01060	282.256	282.461	C18H34O2	Fatty acyls; Fatty acids and conjugates
32.2	361	0.086046	mock_3dpi: wt vs bam3	RT32,20	RT32,20	RT32,20	n/a	n/a	n/a	n/a	n/a	n/a	n/a	n/a	n/a	n/a
39.27	73	0.093384	mock_3dpi: wt vs bam3	Oleamide	Oleamide (1TMS)	Oleyl amide; (Z)-9-Octadecenamide; (cis)-9-Octadecenoic acid; Oleic acid amide	C19670	A223003	5283387	301-02-0	n/a	n/a	281.272	281.484	C18H35NO	Fatty acyls; Fatty acids and conjugates
20.91	232	0.115172	mock_3dpi: wt vs bam3	Aspartic acid	Aspartic acid (3TMS)	L-Aspartate; 2-Aminosuccinic acid; L-Asp	C00049	A152002	3351	56-84-8	map00220Arginine biosynthesis map00250Alanine, aspartate and glutamate metabolism map00260Glycine, serine and threonine metabolism map00270Cysteine and methionine metabolism map00300Lysine biosynthesis map00340Histidine metabolism map00410beta-Alanine metabolism map00460Cyanoamino acid metabolism map00760Nicotinate and nicotinamide metabolism map00770Pantothenate and CoA biosynthesis map00970Amin…	map00220 map00250 map00260 map00270 map00300 map00340 map00410 map00460 map00760 map00770 map00970 map01064 map01210 map01230 map02010	133.038	133.103	C4H7NO4	Amino acids
33.31	204	0.119637	mock_3dpi: wt vs bam3	D-Glucose	D-Glucose (5TMS)	Grape sugar; Dextrose; Glucose; D-Glucopyranose	C00031	A191001	5793	50-99-7	map00010Glycolysis / Gluconeogenesis map00030Pentose phosphate pathway map00052Galactose metabolism map00500Starch and sucrose metabolism map00520Amino sugar and nucleotide sugar metabolism map00524Neomycin, kanamycin and gentamicin biosynthesis map00901Indole alkaloid biosynthesis map01110Biosynthesis of secondary metabolites map02010ABC transporters	map00010 map00030 map00052 map00500 map00520 map00524 map00901 map01110 map02010	180.063	180.156	C6H12O6	Carbohydrates
18.08	171	0.134369	mock_3dpi: wt vs bam3	Oxalic acid	Oxalic acid (2TMS)	Oxalate;Ethanedioic acid	C00209	A113002	971	18294-04-7	map00625Chloroalkane and chloroalkene degradation map00630Glyoxylate and dicarboxylate metabolism map01100Metabolic pathways map01120Microbial metabolism in diverse environments	map00625 map00630 map01100 map01120	89.9953	90.0349	C2H2O4	Carboxylic acids
22.32	199	0.143226	mock_3dpi: wt vs bam3	RT22,32	RT22,32	RT22,32	n/a	n/a	n/a	n/a	n/a	n/a	n/a	n/a	n/a	n/a
26.28	217	0.164656	mock_3dpi: wt vs bam3	D-Fructose	D-Fructose (1MEOX, 5TMS)	Levulose; Fruit sugar; D-arabino-Hexulose	C00095	A187002	439163	57-48-7	map00051Fructose and mannose metabolism map00052Galactose metabolism map00500Starch and sucrose metabolism map01120Microbial metabolism in diverse environments map02010ABC transporters	map00051 map00052 map00500 map01120 map02010	180.063	180.156	C6H12O6	Carbohydrates
12.73	241	0.182969	mock_3dpi: wt vs bam3	Phosphoric acid, monomethyl ester	Phosphoric acid, monomethyl ester (2TMS)	Methyl dihydrogen phosphate	n/a	A119001	13130	812-00-0	n/a	n/a	111.993	112.021	CH5O4P	Phosphoric acid derivatives
14.48	179	0.206466	mock_3dpi: wt vs bam3	Benzoic acid	Benzoic acid (1TMS)	Benzoate; Benzenecarboxylic acid; Phenylformic acid; Dracylic acid	C00180	A128003	243	65-85-0	map00360Phenylalanine metabolism map00362Benzoate degradation map00621Dioxin degradation map00623Toluene degradation map00627Aminobenzoate degradation map01063Biosynthesis of alkaloids derived from shikimate pathway map01110Biosynthesis of secondary metabolites map01120Microbial metabolism in diverse environments map01220Degradation of aromatic compounds	map00360 _map00362 _map00621 _map00623 _map00627 _map01063 _map01110 _map01120 _map01220	122.037	122.121	C7H6O2	Carboxylic acids
22.95	217	0.307981	mock_3dpi: wt vs bam3	L-Homoserine	L-Homoserine (2TMS)	2-Amino-4-hydroxybutyric acid	C00263	n/a	12647	n/a	map00260 Glycine, serine and threonine metabolismmap00270 Cysteine and methionine metabolismmap00300 Lysine biosynthesismap00920 Sulfur metabolismmap01100 Metabolic pathwaysmap01110 Biosynthesis of secondary metabolitesmap01120 Microbial metabolism in diverse environmentsmap01130 Biosynthesis of antibioticsmap01230 Biosynthesis of amino acids	map00260 map00270 map00300 map00920 map01100 map01110 map01120 map01130 map01230	119.058	119.119	C4H9NO3	Amino acids
25.07	73	0.317238	mock_3dpi: wt vs bam3	RT25,07	RT25,07	RT25,07	n/a	n/a	n/a	n/a	n/a	n/a	n/a	n/a	n/a	n/a
30.34	307	0.35754	mock_3dpi: wt vs bam3	RT30.34 (Sugar acid)	RT30.34 (Sugar acid)	RT30.34 (Sugar acid)	n/a	n/a	n/a	n/a	n/a	n/a	n/a	n/a	n/a	Carbohydrates
36.06	339	0.391946	mock_3dpi: wt vs bam3	Oleic acid	Oleic acid (1TMS)	(9Z)-Octadecenoic acid; (Z)-Octadec-9-enoic acid; Oleate	C00712	A222001	445639	112-80-1	map00061Fatty acid biosynthesis map00073Cutin, suberine and wax biosynthesis map01040Biosynthesis of unsaturated fatty acids map01060Biosynthesis of plant secondary metabolites	map00061 map00073 map01040 map01060	282.256	282.461	C18H34O2	Fatty acyls; Fatty acids and conjugates
25.78	73	0.416245	mock_3dpi: wt vs bam3	D-Fructose	D-Fructose (1MEOX, 5TMS)	Levulose; Fruit sugar; D-arabino-Hexulose	C00095	A187002	439163	57-48-7	map00051Fructose and mannose metabolism map00052Galactose metabolism map00500Starch and sucrose metabolism map01120Microbial metabolism in diverse environments map02010ABC transporters	map00051 map00052 map00500 map01120 map02010	180.063	180.156	C6H12O6	Carbohydrates
35.26	143	0.459889	mock_3dpi: wt vs bam3	Phytol	Phytol (1TMS)	2-Hexadecen-1-ol, 3,7,11,15-tetramethyl ; Phytol; 3,7,11,15-TETRAMETHYL-2-HEXADECEN-1-OL; 7541-49-3; 3,7,11,15-Tetramethylhexadec-2-en-1-ol	C01389	A217006	5366244	150-86-7	R05618 R09068 R10659	R05618 R09068 R10659	296.308	296.531	C20H40O	Terpenoids; Diterpenoids
27.96	170	0.474328	mock_3dpi: wt vs bam3	RT27.96	RT27.96	RT27.96	n/a	n/a	n/a	n/a	n/a	n/a	n/a	n/a	n/a	n/a
43.26	236	0.516073	mock_3dpi: wt vs bam3	Adenosine	Adenosine (4TMS)	Adenine nucleoside; Adenine riboside	C00212	A273001	60961	58-61-7	map00230Purine metabolism	map00230	267.097	267.241	C10H13N5O4	Nucleic acids, nucleotides and nucleosides; Purinenucleosides
37.13	249	0.557012	mock_3dpi: wt vs bam3	RT37,13	RT37,13	RT37,13	n/a	n/a	n/a	n/a	n/a	n/a	n/a	n/a	n/a	n/a
23.08	219	0.605708	mock_3dpi: wt vs bam3	Propanoic acid	Propanoic acid 3TMS	Propanoate; Propionate; Propionic acid	C00163	n/a	1032	38166-00-6	map00640Propanoate metabolism map00642Ethylbenzene degradation map00760Nicotinate and nicotinamide metabolism map01100Metabolic pathways map01120Microbial metabolism in diverse environments map01220Degradation of aromatic compounds map04973Carbohydrate digestion and absorption map04974Protein digestion and absorption	map00640 _map00642 _map00760 _map01100 _map01120 _map01220 _map04973 _map04974	74.0368	74.0785	C3H6O2	Carboxylic acids
30.63	319	0.655659	mock_3dpi: wt vs bam3	RT30,63 (Carbohydrate)	RT30,63 (Carbohydrate)	RT30,63 (Carbohydrate)	n/a	n/a	n/a	n/a	n/a	n/a	n/a	n/a	n/a	Carbohydrates
14.75	278	0.65941	mock_3dpi: wt vs bam3	Carbamic acid	Carbamic acid (3TMS)	Carbamate; Aminoformic acid	C01563	A116008	277	463-77-4 302-11-4	map00240Pyrimidine metabolism map00910Nitrogen metabolism	map00240 _map00910	61.0164	61.04	CH3NO2	Carboxylic acids
23.61	147	0.717184	mock_3dpi: wt vs bam3	RT23,61	RT23,61	RT23,61	n/a	n/a	n/a	n/a	n/a	n/a	n/a	n/a	n/a	n/a
27.82	357	0.722142	mock_3dpi: wt vs bam3	Glycerol-3-phosphate	Glycerol-3-phosphate (4TMS)	DL-Glycerol 1-phosphate; Glycerol 1-phosphate; Glycerol-3-phosphate; rac-Glycerol 1-phosphate; DL-Glyceryl 1-phosphate; DL-Glycerol 3-phosphate	C00093	A177002	754	57-03-4	map00561Glycerolipid metabolism map00564Glycerophospholipid metabolism map01100Metabolic pathwaysmap01110Biosynthesis of secondary metabolites map02010ABC transporters map05231Choline metabolism in cancer	map00561 map00564 map01100 map01110 map02010 map05231	172.014	172.074	C3H9O6P	Carbohydrates; Carbohydrates; Carbohydrate derivatives; Carbohydrate phosphates
40.06	318	0.760911	mock_3dpi: wt vs bam3	D-Myo-inositol phosphate	D-myo-Inositol 1,3,5,6-5P (7TMS)	D-myo-Inositol 1,3,4,5,6-pentakisphosphate; Inositol 1,3,4,5,6-pentakisphosphate	C01284	n/a	439468	20298-95-7	map00562Inositol phosphate metabolism map01100Metabolic pathways map04070Phosphatidylinositol signaling system	map00562 map01100 map04070	579.895	580.055	C6H17O21P5	Carbohydrates; Phosphoric acid derivatives
33.85	311	0.804821	mock_3dpi: wt vs bam3	RT33,85(Fatty acid)	RT33,85(Fatty acid)	RT33,85(Fatty acid)	n/a	n/a	n/a	n/a	n/a	n/a	n/a	n/a	n/a	Fatty acid
30.76	319	0.839949	mock_3dpi: wt vs bam3	D-Glucose	D-Glucose (1 MEOX, 5TMS)	Grape sugar; Dextrose; Glucose; D-Glucopyranose	C00031	A191001	5793	50-99-7	map00010Glycolysis / Gluconeogenesis map00030Pentose phosphate pathway map00052Galactose metabolism map00500Starch and sucrose metabolism map00520Amino sugar and nucleotide sugar metabolism map00521Streptomycin biosynthesis map00524Neomycin, kanamycin and gentamicin biosynthesis map00901Indole alkaloid biosynthesis map01100Metabolic pathways map01110Biosynthesis of secondary metabolites map01130B…	map00010 map00030 map00052 map00500 map00520 map00521 map00524 map00901 map01100 map01110 map01130 map02010 map02020 map02060 map04066 map04068 map04113 map04152 map04742 map04910 map04911 map04917 map04922 map04930 map04931 map04932 map04933 map04973 map04976 map04978 map05111 map05230	180.063	180.156	C6H12O6	Carbohydrates
25.65	73	0.865153	mock_3dpi: wt vs bam3	D-Fructose	D-Fructose (1MEOX, 5TMS)	Levulose; Fruit sugar; D-arabino-Hexulose	C00095	A187002	439163	57-48-7	map00051Fructose and mannose metabolism map00052Galactose metabolism map00500Starch and sucrose metabolism map01120Microbial metabolism in diverse environments map02010ABC transporters	map00051 map00052 map00500 map01120 map02010	180.063	180.156	C6H12O6	Carbohydrates
23.39	114	0.984071	mock_3dpi: wt vs bam3	RT23,39	RT23,39	RT23,39	n/a	n/a	n/a	n/a	n/a	n/a	n/a	n/a	n/a	n/a
32.39	204	1.06031	mock_3dpi: wt vs bam3	RT32,39(Carbohydrate)	RT32,39(Carbohydrate)	RT32,39(Carbohydrate)	n/a	n/a	n/a	n/a	n/a	n/a	n/a	n/a	n/a	Carbohydrates
29.75	204	1.06845	mock_3dpi: wt vs bam3	RT29,75(Carbohydrate)	RT29,75(Carbohydrate)	RT29,75(Carbohydrate)	n/a	n/a	n/a	n/a	n/a	n/a	n/a	n/a	n/a	Carbohydrates
17.29	147	1.1721	mock_3dpi: wt vs bam3	Glyceric acid	Glyceric acid (3TMS)	D-Glycerate; Glycerate; (R)-Glycerate	C00258	A135003	439194	473-81-4	map00030Pentose phosphate pathway map00260Glycine, serine and threonine metabolism map00561Glycerolipid metabolism map00630Glyoxylate and dicarboxylate metabolism map00680Methane metabolism map01110Biosynthesis of secondary metabolites	map00030 map00260 map00561 map00630 map00680 map01110	106.027	106.077	C3H6O4	Carboxylic acids
28.25	73	1.17791	mock_3dpi: wt vs bam3	RT28,25(Carbohydrate)	RT28,25(Carbohydrate)	RT28,25(Carbohydrate)	n/a	n/a	n/a	n/a	n/a	n/a	n/a	n/a	n/a	Carbohydrates
17.72	215	1.27984	mock_3dpi: wt vs bam3	Nonanoic acid	Nonanoic acid (1TMS)	Nonanoate; Pelargonic acid	C01601	A138003	8158	112-05-0	n/a	n/a	158.131	158.238	C9H18O2	Fatty acyls; Fatty acids and conjugates
24.08	73	1.41186	mock_3dpi: wt vs bam3	Glycerol	Glycerol (3TMS)	Glycerin; 1,2,3-Trihydroxypropane; 1,2,3-Propanetriol	C00116	A129003	753	56-81-5	map00040Pentose and glucuronate interconversions map00052Galactose metabolism map00561Glycerolipid metabolism map02010ABC transporters	map00040 map00052 map00561 map02010	92.0473	92.0938	C3H8O3	Carbohydrates; Carbohydrate derivatives; Sugar alcohols
35.94	335	1.50106	mock_3dpi: wt vs bam3	a-Linolenic acid	a-Linolenic acid (1TMS)	(9Z,12Z,15Z)-Octadecatrienoic acid; alpha-Linolenic acid; 9,12,15-Octadecatrienoic acid; Linolenate; alpha-Linolenate	C06427	A222003	5280934	463-40-1	map00592alpha-Linolenic acid metabolism map01040Biosynthesis of unsaturated fatty acids map01060Biosynthesis of plant secondary metabolites map01070Biosynthesis of plant hormones	map00592 map01040 map01060 map01070	278.225	278.43	C18H30O2	Fatty acyls; Fatty acids and conjugates
15.62	299	1.53369	mock_3dpi: wt vs bam3	Phosphoric acid	Phosphoric acid (3TMS)	Orthophosphate; Phosphate; Orthophosphoric acid	C00009	A129001	1004	7664-38-2	map00190Oxidative phosphorylation map00195Photosynthesis map00550Peptidoglycan biosynthesis map02010ABC transporters	map00190 map00195map00550 map02010	97.9769	97.9952	H3PO4	Phosphoric acid derivatives; Phosphoric acid
45.54	361	1.55466	mock_3dpi: wt vs bam3	Sucrose	Sucrose (8TMS)	Cane sugar; Saccharose; 1-alpha-D-Glucopyranosyl-2-beta-D-fructofuranoside	C00089	A264001	632328	19159-25-2	map00052 Galactose metabolismmap00500 Starch and sucrose metabolismmap01100 Metabolic pathwaysmap02010 ABC transportersmap02060 Phosphotransferase system (PTS)	map00052 map00500 map01100 map02010 map02060	342.116	342.297	C12H22O11	Carbohydrates and carbohydrate conjugates
27.29	73	1.60444	mock_3dpi: wt vs bam3	RT27,29	RT27,29	RT27,29	n/a	n/a	n/a	n/a	n/a	n/a	n/a	n/a	n/a	n/a
32.86	313	1.78487	mock_3dpi: wt vs bam3	Palmitic acid	Palmitic acid (1TMS)	Hexadecanoic acid; Hexadecanoate; Hexadecylic acid; Palmitate; Cetylic acid	C00249	A205001	985	57-10-3	map00061Fatty acid biosynthesis_map00062Fatty acid elongation_map00071Fatty acid degradation_map00073Cutin, suberine and wax biosynthesis_map01040Biosynthesis of unsaturated fatty acids_map01060Biosynthesis of plant secondary metabolites_map01212Fatty acid metabolism	map00061 map00062 map00071 map00073 map01040 map01060 map01212	256.24	256.424	C16H32O2	Fatty acyls; Fatty acids and conjugates
42.28	371	1.82579	mock_3dpi: wt vs bam3	Hexadecanoate	Hexadecanoate (2TMS)	Hexadecanoic acid; Hexadecylic acid; Palmitic acid; Palmitate; Cetylic acid	C00249	n/a	985	57-10-3	map00061Fatty acid biosynthesis map00062Fatty acid elongation map00071Fatty acid degradation map00073Cutin, suberine and wax biosynthesis map01040Biosynthesis of unsaturated fatty acids map01060Biosynthesis of plant secondary metabolites map01212Fatty acid metabolism	map00061 map00062 map00071 map00073 map01040 map01060 map01212	256.24	256.424	C16H32O2	Fatty acyls; Fatty acids and conjugates
36.55	368	1.97119	mock_3dpi: wt vs bam3	Cinnamic acid	Cinnamic acid	trans-Cinnamate; trans-Cinnamic acid; (E)-Cinnamate; (2E)-3-Phenylprop-2-enoate	C00423	n/a	n/a	n/a	n/a	n/a	n/a	n/a	n/a	Carboxylic acids; Phenylpropanoids
38	204	2.17975	mock_3dpi: wt vs bam3	RT38,00	RT38,00	RT38,00	n/a	n/a	n/a	n/a	n/a	n/a	n/a	n/a	n/a	n/a
21.39	73	2.33511	mock_3dpi: wt vs bam3	Malic acid	Malic acid (3TMS)	(S)-Malate;_L-Malate;_L-Apple acid;_L-Malic acid;_L-2-Hydroxybutanedioic acid;_Malate;_Malic acid	C00149	A149001	222656	97-67-6	map00020Citrate cycle (TCA cycle) map00620Pyruvate metabolism map00630Glyoxylate and dicarboxylate metabolism map00680Methane metabolism map00710Carbon fixation in photosynthetic organisms map00720Carbon fixation pathways in prokaryotes map01060Biosynthesis of plant secondary metabolites map01061Biosynthesis of phenylpropanoids map01062Biosynthesis of terpenoids and steroids map01063Biosynthesis …	map00020 map00620 map00630 map00680 map00710 map00720 map01060 map01061 map01062 map01063 map01064 map01065 map01066 map01070 map01110 map01130 map01200	134.021	134.087	C4H6O5	Carboxylic acids
36.4	341	2.65354	mock_3dpi: wt vs bam3	Stearic acid	Stearic acid (1TMS)	Octadecanoic acid; Stearate	C01530	A225002	5281	57-11-4	map00061Fatty acid biosynthesis map01040Biosynthesis of unsaturated fatty acids map01060Biosynthesis of plant secondary metabolites	map00061 map01040 map01060	284.272	284.477	C18H36O2	Fatty acyls; Fatty acids and conjugates
34.08	204	2.75736	mock_3dpi: wt vs bam3	RT34,08(Carbohydrate)	RT34,08(Carbohydrate)	RT34,08(Carbohydrate)	n/a	n/a	n/a	n/a	n/a	n/a	n/a	n/a	n/a	Carbohydrates
28.47	73	2.79566	mock_3dpi: wt vs bam3	RT28,47	RT28,47	RT28,47	n/a	n/a	n/a	n/a	n/a	n/a	n/a	n/a	n/a	n/a
18.25	147	3.04577	mock_3dpi: wt vs bam3	Threonic acid-1,4-lactone	Threonic acid-1,4-lactone (2TMS)	L-Threonic acid-1,4-lactone; Threonolactone; 21730-93-8; Threonic acid-1,4-lactone; (3R,4S)-3,4-dihydroxyoxolan-2-one; L-Threonolactone	n/a	A140005	2724794	55220-79-6	n/a	n/a	118.027	118.088	C4H6O4	Carboxylic acids; Carboxylic acids esters
23.35	292	3.40662	mock_3dpi: wt vs bam3	Erythronic acid	Erythronic acid (4TMS)	Erythronic acid; D-erythronic acid; (2R,3R)-2,3,4-trihydroxybutanoic acid; Erythronate; 2,3,4-trihydroxybutanoate	n/a	A154001	2781043	13752-84-6	n/a	n/a	136.037	136.103	C4H8O5	Fatty acyls; Fatty acids and conjugates; Carboxylic acids
36.2	204	3.7917	mock_3dpi: wt vs bam3	RT36,20(Carbohydrate)	RT36,20(Carbohydrate)	RT36,20(Carbohydrate)	n/a	n/a	n/a	n/a	n/a	n/a	n/a	n/a	n/a	Carbohydrates
21.19	84	4.42393	mock_3dpi: wt vs bam3	Pyroglutamic acid	Pyroglutamic acid (1TMS)	Pidolic acid; 5-Oxoproline; Pyroglutamic acid; 5-Pyrrolidone-2-carboxylic acid; Pyroglutamate; 5-Oxo-L-proline; L-Pyroglutamic acid; L-5-Pyrrolidone-2-carboxylic acid	C01879	A153002	7405	98-79-3	map00480Glutathione metabolism	map00480	129.043	129.114	C5H7NO3	Amino acids
27.41	73	4.64009	mock_3dpi: wt vs bam3	RT27,41	RT27,41	RT27,41	n/a	n/a	n/a	n/a	n/a	n/a	n/a	n/a	n/a	n/a
16.36	147	6.33196	mock_3dpi: wt vs bam3	Maleic acid	Maleic acid (2TMS)	Maleate; cis-Butenedioic acid	C01384	A133003	444266	23508-82-9	map00350Tyrosine metabolism map00650Butanoate metabolism map00760Nicotinate and nicotinamide metabolism map01120Microbial metabolism in diverse environments	map00350 map00650 map00760 map01120	116.011	116.072	C4H4O4	Carboxylic acids
27.89	73	6.5733	mock_3dpi: wt vs bam3	RT27,89	RT27,89	RT27,89	n/a	n/a	n/a	n/a	n/a	n/a	n/a	n/a	n/a	n/a
17.81	188	6.72779	mock_3dpi: wt vs bam3	L-Asparagine	L-Asparagine (3TMS)	2-Aminosuccinamic acid	C00152	A168001	6267	70-47-3	map00250Alanine, aspartate and glutamate metabolism map00460Cyanoamino acid metabolism map00970Aminoacyl-tRNA biosynthesis map01060Biosynthesis of plant secondary metabolites map01100Metabolic pathways map01110Biosynthesis of secondary metabolites map01230Biosynthesis of amino acids	map00250 map00460 map00970 map01060 map01110 map01230	132.053	132.118	C4H8N2O3	Amino acids
31.09	319	7.82071	mock_3dpi: wt vs bam3	D-Glucose	D-Glucose (1MEOX, 5TMS)	Grape sugar; Dextrose; Glucose; D-Glucopyranose	C00031	A191001	5793	50-99-7	map00010Glycolysis / Gluconeogenesis map00030Pentose phosphate pathway map00052Galactose metabolism map00500Starch and sucrose metabolism map00520Amino sugar and nucleotide sugar metabolism map00524Neomycin, kanamycin and gentamicin biosynthesis map00901Indole alkaloid biosynthesis map01110Biosynthesis of secondary metabolites map02010ABC transporters	map00010 map00030 map00052 map00500 map00520 map00524 map00901 map01110 map02010	180.063	180.156	C6H12O6	Carbohydrates
15.03	132	8.53023	mock_3dpi: wt vs bam3	L-Serine	L-Serine (2TMS)	L-2-Amino-3-hydroxypropionic acid; L-3-Hydroxy-alanine; Serine	C00065	A138001	5951	56-45-1	map00260Glycine, serine and threonine metabolism map00261Monobactam biosynthesis map00270Cysteine and methionine metabolism map00460Cyanoamino acid metabolism map00600Sphingolipid metabolism map00630Glyoxylate and dicarboxylate metabolism map00680Methane metabolism_map00920Sulfur metabolism map00970Aminoacyl-tRNA biosynthesis map01060Biosynthesis of plant secondary metabolites map01110Biosynthesi…	map00260 map00261 map00270 map00460 map00600 map00630 map00680 map00920 map00970 map01060 map01110 map01200 map01230	105.043	105.093	C3H7NO3	Amino acids
21.95	156	9.65187	mock_3dpi: wt vs bam3	Pyroglutamic acid	Pyroglutamic acid (2TMS)	Pidolic acid; 5-Oxoproline; 5-Pyrrolidone-2-carboxylic acid; Pyroglutamate; 5-Oxo-L-proline; L-Pyroglutamic acid; L-5-Pyrrolidone-2-carboxylic acid	C01879	A153002	7405	98-79-3	map00480Glutathione metabolism	map00480	129.043	129.114	C5H7NO3	Amino acids
30.47	217	11.9195	mock_3dpi: wt vs bam3	D-Fructose	D-Fructose (1MEOX, 5TMS)	Levulose; Fruit sugar; D-arabino-Hexulose	C00095	A187002	439163	57-48-7	map00051Fructose and mannose metabolism map00052Galactose metabolism map00500Starch and sucrose metabolism map01120Microbial metabolism in diverse environments map02010ABC transporters	map00051 map00052 map00500 map01120 map02010	180.063	180.156	C6H12O6	Carbohydrates
38.47	204	14.205	mock_3dpi: wt vs bam3	2-O-Glycerol-a-d-galactopyranoside	2-O-Glycerol-?-d-galactopyranoside (6TMS)	2-O-Glycerol-a-d-galactopyranoside	n/a	n/a	91754126	534-68-9	n/a	n/a	n/a	n/a	n/a	Carbohydrates; Glycosides
30.25	73	14.9335	mock_3dpi: wt vs bam3	D-Fructose	D-Fructose (1MEOX, 5TMS)	Levulose; Fruit sugar; D-arabino-Hexulose	C00095	A188004	439163	57-48-7	map00051Fructose and mannose metabolism map00052Galactose metabolism map00500Starch and sucrose metabolism map01100Metabolic pathways map01120Microbial metabolism in diverse environments map02010ABC transporters map02060Phosphotransferase system (PTS) map04742Taste transduction map04931Insulin resistance map04973Carbohydrate digestion and absorption	map00051 map00052 map00500 map01100 map01120 map02010 map02060 map04742 map04931 map04973	180.063	180.156	C6H12O6	Carbohydrates
17.49	245	-14.317	wt_3dpi: mock vs For	Fumaric acid	Fumaric acid (2TMS)	Fumarate; trans-Butenedioic acid	C00122	A137001	444972	110-17-8	map00020Citrate cycle (TCA cycle) map00190Oxidative phosphorylation map00220Arginine biosynthesis map00250Alanine, aspartate and glutamate metabolism map00350Tyrosine metabolism map00360Phenylalanine metabolism map00620Pyruvate metabolism map00643Styrene degradation map00650Butanoate metabolism map00720Carbon fixation pathways in prokaryotes map00760Nicotinate and nicotinamide metabolism map01060…	map00020 map00190 map00220 map00250 map00350 map00360 map00620 map00643 map00650 map00720 map00760 map01060 map01061 map01062 map01063 map01064 map01065 map01066 map01070 map01110 map01120 map01130 map01200	116.011	116.072	C4H4O4	Carboxylic acids
36.4	341	-13.1354	wt_3dpi: mock vs For	Stearic acid	Stearic acid (1TMS)	Octadecanoic acid; Stearate	C01530	A225002	5281	57-11-4	map00061Fatty acid biosynthesis map01040Biosynthesis of unsaturated fatty acids map01060Biosynthesis of plant secondary metabolites	map00061 map01040 map01060	284.272	284.477	C18H36O2	Fatty acyls; Fatty acids and conjugates
35.26	143	-10.2375	wt_3dpi: mock vs For	Phytol	Phytol (1TMS)	2-Hexadecen-1-ol, 3,7,11,15-tetramethyl ; Phytol; 3,7,11,15-TETRAMETHYL-2-HEXADECEN-1-OL; 7541-49-3; 3,7,11,15-Tetramethylhexadec-2-en-1-ol	C01389	A217006	5366244	150-86-7	R05618 R09068 R10659	R05618 R09068 R10659	296.308	296.531	C20H40O	Terpenoids; Diterpenoids
15.62	299	-7.6723	wt_3dpi: mock vs For	Phosphoric acid	Phosphoric acid (3TMS)	Orthophosphate; Phosphate; Orthophosphoric acid	C00009	A129001	1004	7664-38-2	map00190Oxidative phosphorylation map00195Photosynthesis map00550Peptidoglycan biosynthesis map02010ABC transporters	map00190 map00195map00550 map02010	97.9769	97.9952	H3PO4	Phosphoric acid derivatives; Phosphoric acid
34.29	305	-6.41624	wt_3dpi: mock vs For	Myo-inositol	Myo-inositol (6TMS)	D-myo-Inositol; 1D-myo-Inositol; L-myo-Inositol; 1L-myo-Inositol; meso-Inositol; Inositol; Dambose; Cyclohexitol; Meat sugar	C00137	A209002	892	87-89-8	map00052Galactose metabolism map00053Ascorbate and aldarate metabolism map00521Streptomycin biosynthesis map00562Inositol phosphate metabolism map01120Microbial metabolism in diverse environments map01130Biosynthesis of antibiotics map02010ABC transporters map04070Phosphatidylinositol signaling system	map00052 map00053 map00521 map00562 map01130 map02010 map04070	180.063	180.156	C6H12O6	Carbohydrates; Carbohydrate derivatives; Sugar alcohols
31.46	204	-5.77385	wt_3dpi: mock vs For	RT31,46 (Carbohydrate)	RT31,46 (Carbohydrate)	RT31,46 (Carbohydrate)	n/a	n/a	n/a	n/a	n/a	n/a	n/a	n/a	n/a	Carbohydrates; Carbohydrate derivatives; Sugar alcohols
43.93	361	-4.58418	wt_3dpi: mock vs For	a,a-Trehalose	a,a-Trehalose (8TMS)	alpha,alpha-Trehalose;_alpha,alpha'-Trehalose;_Trehalose	C01083	A274002	521102	99-20-7	map00500Starch and sucrose metabolism map01100Metabolic pathways map01110Biosynthesis of secondary metabolites map02010ABC transporters map02060Phosphotransferase system (PTS)	map00500 map02010 map02060	342.116	342.297	C12H22O11	Carbohydrates; Disaccharides
28.75	204	-3.76484	wt_3dpi: mock vs For	Shikimic Acid	Shikimic Acid (4TMS)	Shikimate; 3,4,5-Trihydroxy-1-cyclohexenecarboxylic acid	C00493	A181002	8742	55520-78-0	map00400Phenylalanine, tyrosine and tryptophan biosynthesismap01060Biosynthesis of plant secondary metabolites map01061Biosynthesis of phenylpropanoid map01063Biosynthesis of alkaloids derived from shikimate pathway map01070Biosynthesis of plant hormones map01100Metabolic pathways map01110Biosynthesis of secondary metabolites map01130Biosynthesis of antibiotics map01230Biosynthesis of amino acids	map00400 map01060 map01061 map01063 map01070 map01100 map01110 map01130 map01230	174.053	174.151	C7H10O5	Carboxylic acids
30.42	189	-3.47559	wt_3dpi: mock vs For	RT30,42(Carbohydrate)	RT30,42(Carbohydrate)	RT30,42(Carbohydrate)	n/a	n/a	n/a	n/a	n/a	n/a	n/a	n/a	n/a	Carbohydrates
31.85	73	-3.27468	wt_3dpi: mock vs For	RT31,85(Carbohydrate)	RT31,85(Carbohydrate)	RT31,85(Carbohydrate)	n/a	n/a	n/a	n/a	n/a	n/a	n/a	n/a	n/a	Carbohydrates
28.54	73	-3.13959	wt_3dpi: mock vs For	RT28,54(Sugar acid)	RT28,54(Sugar acid)	RT28,54(Sugar acid)	n/a	n/a	n/a	n/a	n/a	n/a	n/a	n/a	n/a	Sugar acid
30.82	244	-3.08017	wt_3dpi: mock vs For	RT30,82	RT30,82	RT30,82	n/a	n/a	n/a	n/a	n/a	n/a	n/a	n/a	n/a	n/a
31.06	303	-3.06439	wt_3dpi: mock vs For	RT31,06	RT31,06	RT31,06	n/a	n/a	n/a	n/a	n/a	n/a	n/a	n/a	n/a	n/a
17.09	184	-3.05601	wt_3dpi: mock vs For	L-Ornithine	L-Ornithine (3TMS)	(S)-2,5-Diaminovaleric acid; (S)-2,5-Diaminopentanoic acid; (S)-2,5-Diaminopentanoate	C00077	A162001	6262	70-26-8	map00220Arginine biosynthesis map00330Arginine and proline metabolism map00472D-Arginine and D-ornithine metabolism map00480Glutathione metabolism map01060Biosynthesis of plant secondary metabolites map01064Biosynthesis of alkaloids derived from ornithine, lysine and nicotinic acid map01100Metabolic pathways map01110Biosynthesis of secondary metabolites map01130Biosynthesis of antibiotics_map0121…	map00220 map00330 map00472 map00480 map01060 map01064 map01100 map01110 map01130 map01210 map01230 map02010	132.09	132.161	C5H12N2O2	Amino acids
28.84	73	-2.97344	wt_3dpi: mock vs For	RT28,84	RT28,84	RT28,84	n/a	n/a	n/a	n/a	n/a	n/a	n/a	n/a	n/a	n/a
31.31	73	-2.55714	wt_3dpi: mock vs For	RT31,31 (Carbohydrate)	RT31,31 (Carbohydrate)	RT31,31 (Carbohydrate)	n/a	n/a	n/a	n/a	n/a	n/a	n/a	n/a	n/a	Carbohydrates
24.39	258	-2.18785	wt_3dpi: mock vs For	RT24,39	RT24,39	RT24,39	n/a	n/a	n/a	n/a	n/a	n/a	n/a	n/a	n/a	n/a
23.39	114	-2.15435	wt_3dpi: mock vs For	RT23,39	RT23,39	RT23,39	n/a	n/a	n/a	n/a	n/a	n/a	n/a	n/a	n/a	n/a
15.03	132	-2.10713	wt_3dpi: mock vs For	L-Serine	L-Serine (2TMS)	L-2-Amino-3-hydroxypropionic acid; L-3-Hydroxy-alanine; Serine	C00065	A138001	5951	56-45-1	map00260Glycine, serine and threonine metabolism map00261Monobactam biosynthesis map00270Cysteine and methionine metabolism map00460Cyanoamino acid metabolism map00600Sphingolipid metabolism map00630Glyoxylate and dicarboxylate metabolism map00680Methane metabolism_map00920Sulfur metabolism map00970Aminoacyl-tRNA biosynthesis map01060Biosynthesis of plant secondary metabolites map01110Biosynthesi…	map00260 map00261 map00270 map00460 map00600 map00630 map00680 map00920 map00970 map01060 map01110 map01200 map01230	105.043	105.093	C3H7NO3	Amino acids
29.57	217	-1.76539	wt_3dpi: mock vs For	RT29,57(Carbohydrate)	RT29,57(Carbohydrate)	RT29,57(Carbohydrate)	n/a	n/a	n/a	n/a	n/a	n/a	n/a	n/a	n/a	Carbohydrates
14.75	278	-1.74933	wt_3dpi: mock vs For	Carbamic acid	Carbamic acid (3TMS)	Carbamate; Aminoformic acid	C01563	A116008	277	463-77-4 302-11-4	map00240Pyrimidine metabolism map00910Nitrogen metabolism	map00240 _map00910	61.0164	61.04	CH3NO2	Carboxylic acids
32.39	204	-1.5536	wt_3dpi: mock vs For	RT32,39(Carbohydrate)	RT32,39(Carbohydrate)	RT32,39(Carbohydrate)	n/a	n/a	n/a	n/a	n/a	n/a	n/a	n/a	n/a	Carbohydrates
29.45	73	-1.40372	wt_3dpi: mock vs For	2-Ketoglutaric acid	2-Ketoglutaric acid (2TMS)	Oxoglutarate: a-Ketoglutaric acid: 2-oxo-1,5-Pentanedioate	C00026	A158004	51	328-50-7	map00020Citrate cycle (TCA cycle) map00040Pentose and glucuronate interconversions map00053Ascorbate and aldarate metabolism map00220Arginine biosynthesis map00250Alanine, aspartate and glutamate metabolism map00300Lysine biosynthesis map00340Histidine metabolism map00365Furfural degradation map00430Taurine and hypotaurine metabolism map00471D-Glutamine and D-glutamate metabolism map00630Glyoxyla…	map00020 _map00040 _map00053 _map00220 _map00250 _map00300 _map00340 _map00365 _map00430 _map00471 _map00630 _map00650 _map00660 _map00720 _map01060 _map01061 _map01062 _map01063 _map01064 _map01065 _map01066 _map01070 _map01100 _map01110 _map01120 _map01130 _map01200 _map01210 _map01230 map04066 _map04727 _map04922 _map04964 _map04976 _map05230	146.021	146.098	C5H6O5	Carboxylic acids
27.02	217	-1.20153	wt_3dpi: mock vs For	Xylitol	Xylitol (5TMS)	Xylitol	C00379	A171001	6912	87-99-0	map00040Pentose and glucuronate interconversions map01100Metabolic pathways map02010ABC transporters	map00040 map01100 map02010	152.068	152.146	C5H12O5	Carbohydrates; Carbohydrate derivatives; Sugar alcohols
36.2	204	-1.12336	wt_3dpi: mock vs For	RT36,20(Carbohydrate)	RT36,20(Carbohydrate)	RT36,20(Carbohydrate)	n/a	n/a	n/a	n/a	n/a	n/a	n/a	n/a	n/a	Carbohydrates
30.66	303	-1.01698	wt_3dpi: mock vs For	RT30,66 (Carbohydrate)	RT30,66 (Carbohydrate)	RT30,66 (Carbohydrate)	n/a	n/a	n/a	n/a	n/a	n/a	n/a	n/a	n/a	Carbohydrates
28.15	217	-0.924438	wt_3dpi: mock vs For	RT28,15(Carbohydrate)	RT28,15(Carbohydrate)	RT28,15(Carbohydrate)	n/a	n/a	n/a	n/a	n/a	n/a	n/a	n/a	n/a	Carbohydrates
25.78	73	-0.88437	wt_3dpi: mock vs For	D-Fructose	D-Fructose (1MEOX, 5TMS)	Levulose; Fruit sugar; D-arabino-Hexulose	C00095	A187002	439163	57-48-7	map00051Fructose and mannose metabolism map00052Galactose metabolism map00500Starch and sucrose metabolism map01120Microbial metabolism in diverse environments map02010ABC transporters	map00051 map00052 map00500 map01120 map02010	180.063	180.156	C6H12O6	Carbohydrates
39.97	204	-0.883315	wt_3dpi: mock vs For	RT39,97(Carbohydrate)	RT39,97(Carbohydrate)	RT39,97(Carbohydrate)	n/a	n/a	n/a	n/a	n/a	n/a	n/a	n/a	n/a	Carbohydrates
24.69	328	-0.868859	wt_3dpi: mock vs For	RT24.69	RT24.69	RT24.69	n/a	n/a	n/a	n/a	n/a	n/a	n/a	n/a	n/a	n/a
22.18	174	-0.711963	wt_3dpi: mock vs For	GABA	GABA (3TMS)	4-Aminobutanoate; 4-Aminobutanoic acid; 4-Aminobutyrate; 4-Aminobutyric acid; gamma-Aminobutyric acid; GABA	C00334	A153003	119	56-12-2	map00250Alanine, aspartate and glutamate metabolism map00330Arginine and proline metabolism map00410beta-Alanine metabolism map00650Butanoate metabolism map00760Nicotinate and nicotinamide metabolism	map00250 map00330 map00410 map00650 map00760	103.063	103.12	C4H9NO2	Amino acids
21.39	73	-0.698823	wt_3dpi: mock vs For	Malic acid	Malic acid (3TMS)	(S)-Malate;_L-Malate;_L-Apple acid;_L-Malic acid;_L-2-Hydroxybutanedioic acid;_Malate;_Malic acid	C00149	A149001	222656	97-67-6	map00020Citrate cycle (TCA cycle) map00620Pyruvate metabolism map00630Glyoxylate and dicarboxylate metabolism map00680Methane metabolism map00710Carbon fixation in photosynthetic organisms map00720Carbon fixation pathways in prokaryotes map01060Biosynthesis of plant secondary metabolites map01061Biosynthesis of phenylpropanoids map01062Biosynthesis of terpenoids and steroids map01063Biosynthesis …	map00020 map00620 map00630 map00680 map00710 map00720 map01060 map01061 map01062 map01063 map01064 map01065 map01066 map01070 map01110 map01130 map01200	134.021	134.087	C4H6O5	Carboxylic acids
32.01	414	-0.698232	wt_3dpi: mock vs For	RT32,01	RT32,01	RT32,01	n/a	n/a	n/a	n/a	n/a	n/a	n/a	n/a	n/a	n/a
37.13	249	-0.585432	wt_3dpi: mock vs For	RT37,13	RT37,13	RT37,13	n/a	n/a	n/a	n/a	n/a	n/a	n/a	n/a	n/a	n/a
19.89	73	-0.503439	wt_3dpi: mock vs For	Glycine	Glycine (1TMS)	Aminoacetic acid; Gly	C00037	A133001	750	56-40-6	map00120Primary bile acid biosynthesis map00230Purine metabolism map00260Glycine, serine and threonine metabolism map00310Lysine degradation map00460Cyanoamino acid metabolism map00480Glutathione metabolism map00630Glyoxylate and dicarboxylate metabolism map00680Methane metabolism map00730Thiamine metabolism map00860Porphyrin and chlorophyll metabolism map00970Aminoacyl-tRNA biosynthesis map01060…	map00120 _map00230 _map00260 _map00310 _map00460 _map00480 _map00630 _map00680 _map00730 _map00860 _map00970 _map01060 _map01100 _map01110 _map01120 _map01130 _map01200 _map01230 _map01502 _map02010 _map04080 _map04721 _map04974 _map04978 _map05230	75.032	75.0666	C2H5NO2	Amino acids
29.2	316	-0.485273	wt_3dpi: mock vs For	RT29,20	RT29,20	RT29,20	n/a	n/a	n/a	n/a	n/a	n/a	n/a	n/a	n/a	n/a
41.78	204	-0.421563	wt_3dpi: mock vs For	RT41,78 (Carbohydrate)	RT41,78 (Carbohydrate)	RT41,78 (Carbohydrate)	n/a	n/a	n/a	n/a	n/a	n/a	n/a	n/a	n/a	Carbohydrates
32.2	361	-0.415628	wt_3dpi: mock vs For	RT32,20	RT32,20	RT32,20	n/a	n/a	n/a	n/a	n/a	n/a	n/a	n/a	n/a	n/a
11.81	86	-0.349661	wt_3dpi: mock vs For	L-Leucine	L-Leucine (1TMS)	L-Leucine; 2-Amino-4-methylvaleric acid; (2S)-alpha-2-Amino-4-methylvaleric acid; (2S)-alpha-Leucine	C00123	A129002	3423	61-90-5	map00280Valine, leucine and isoleucine degradation map00290Valine, leucine and isoleucine biosynthesis map00966;Glucosinolate biosynthesis map00970Aminoacyl-tRNA biosynthesis map01065Biosynthesis of alkaloids derived from histidine and purine map012102-Oxocarboxylic acid metabolism map01230Biosynthesis of amino acids map02010ABC transporters	map00280 map00290 map00966 map00970 map01065 map01210 map01230 map02010	131.095	131.095	C6H13NO2	Amino acids
25.07	73	-0.31516	wt_3dpi: mock vs For	RT25,07	RT25,07	RT25,07	n/a	n/a	n/a	n/a	n/a	n/a	n/a	n/a	n/a	n/a
22.06	217	-0.305362	wt_3dpi: mock vs For	D-Threitol	D-Threitol (4TMS)	D-Threitol	C16884	A149002	169019	32381-52-5	R08573 R11342	R08573 R11342	122.058	122.12	C4H10O4	Carbohydrates; Carbohydrate derivatives; Sugar alcohols
35.34	319	-0.279105	wt_3dpi: mock vs For	Sedoheptulose	Sedoheptulose (MEOX, 6TMS)	D-altro-Heptulose; D-Sedoheptulose; Volemulose	C02076	n/a	439645	3019-74-7	map00710Carbon fixation in photosynthetic organisms	map00710	210.182	210.074	C7H14O7	Carbohydrates
13.81	228	-0.274788	wt_3dpi: mock vs For	RT13,81	RT13,81	RT13,81	n/a	n/a	n/a	n/a	n/a	n/a	n/a	n/a	n/a	n/a
26.47	307	-0.263869	wt_3dpi: mock vs For	Xylitol	Xylitol (5TMS)	Xylitol	C00379	A171001	6912	87-99-0	map00040Pentose and glucuronate interconversions map01100Metabolic pathways map02010ABC transporters	map00040 map01100 map02010	152.068	152.146	C5H12O5	Carbohydrates; Carbohydrate derivatives; Sugar alcohols
31.57	73	-0.242564	wt_3dpi: mock vs For	RT31,57 (Carbohydrate)	RT31,57 (Carbohydrate)	RT31,57 (Carbohydrate)	n/a	n/a	n/a	n/a	n/a	n/a	n/a	n/a	n/a	Carbohydrates; Carbohydrate derivatives; Sugar alcohols
32.86	313	-0.224681	wt_3dpi: mock vs For	Palmitic acid	Palmitic acid (1TMS)	Hexadecanoic acid; Hexadecanoate; Hexadecylic acid; Palmitate; Cetylic acid	C00249	A205001	985	57-10-3	map00061Fatty acid biosynthesis_map00062Fatty acid elongation_map00071Fatty acid degradation_map00073Cutin, suberine and wax biosynthesis_map01040Biosynthesis of unsaturated fatty acids_map01060Biosynthesis of plant secondary metabolites_map01212Fatty acid metabolism	map00061 map00062 map00071 map00073 map01040 map01060 map01212	256.24	256.424	C16H32O2	Fatty acyls; Fatty acids and conjugates
15.06	201	-0.218907	wt_3dpi: mock vs For	Octanoic acid	Octanoic acid (TMS)	Caprylic acid; Octylic acid	C06423	A127006	379	124-07-2	map00061Fatty acid biosynthesis map01060Biosynthesis of plant secondary metabolites map01066Biosynthesis of alkaloids derived from terpenoid and polyketide	map00061 map01060 map01066	144.115	144.211	C8H16O2	Fatty acyls; Fatty acids and conjugates
20.91	232	-0.111987	wt_3dpi: mock vs For	Aspartic acid	Aspartic acid (3TMS)	L-Aspartate; 2-Aminosuccinic acid; L-Asp	C00049	A152002	3351	56-84-8	map00220Arginine biosynthesis map00250Alanine, aspartate and glutamate metabolism map00260Glycine, serine and threonine metabolism map00270Cysteine and methionine metabolism map00300Lysine biosynthesis map00340Histidine metabolism map00410beta-Alanine metabolism map00460Cyanoamino acid metabolism map00760Nicotinate and nicotinamide metabolism map00770Pantothenate and CoA biosynthesis map00970Amin…	map00220 map00250 map00260 map00270 map00300 map00340 map00410 map00460 map00760 map00770 map00970 map01064 map01210 map01230 map02010	133.038	133.103	C4H7NO4	Amino acids
29.53	228	-0.085448	wt_3dpi: mock vs For	1H-Indole-3-acetonitrile, 1-(trimethylsilyl)-	1H-Indole-3-acetonitrile (1TMS)	3-Indoleacetonitrile; Indol-3-ylacetonitrile; Indole-3-acetonitrile; (Indol-3-yl)acetonitrile	C02938	n/a	351795	771-51-7	map00380 Tryptophan metabolism	map00380	156.069	156.184	C02938	Alkaloids; Indole alkaloids
26.23	345	-0.0698141	wt_3dpi: mock vs For	RT26,23	RT26,23	RT26,23	n/a	n/a	n/a	n/a	n/a	n/a	n/a	n/a	n/a	n/a
21.63	159	-0.0572427	wt_3dpi: mock vs For	RT21,63	RT21,63	RT21,63	n/a	n/a	n/a	n/a	n/a	n/a	n/a	n/a	n/a	n/a
32.34	75	-0.0474008	wt_3dpi: mock vs For	Palmitoleic acid	Palmitoleic acid (1TMS)	(9Z)-Hexadecenoic acid; Palmitoleic acid; cis-9-Hexadecenoic acid; (9Z)-Hexadec-9-enoate	C08362	A203002	445638	373-49-9	map00061Fatty acid biosynthesis	map00061	254.225	254.408	C16H30O2	Fatty acyls; Fatty Acids and Conjugates
38.31	59	0	wt_3dpi: mock vs For	Oleamide	Oleamide	Oleyl amide; (Z)-9-Octadecenamide	C19670	n/a	5283387	301-02-0	R09537 (Oleamide is an organic compound with the formula CH3(CH2)7CH=CH(CH2)7CONH2. It is the amide derived from the fatty acid oleic acid. It is a colorless waxy solid and occurs in nature. Sometimes labeled as a fatty acid primary amide (FAPA), it is biosynthesized from N-oleoylglycine)	R09537	281.272	281.477	C18H35NO	Amides
26.43	204	0	wt_3dpi: mock vs For	RT26,43 (Carbohydrate)	RT26,43 (Carbohydrate)	RT26,43 (Carbohydrate)	n/a	n/a	n/a	n/a	n/a	n/a	n/a	n/a	n/a	Carbohydrates
29.26	82	0.0335005	wt_3dpi: mock vs For	RT29,26	RT29,26	RT29,26	n/a	n/a	n/a	n/a	n/a	n/a	n/a	n/a	n/a	n/a
27.77	156	0.0491027	wt_3dpi: mock vs For	L-Glutamine	L-Glutamine (3TMS)	L-2-Aminoglutaramic acid	C00064	A178001	5961	56-85-9	map00220Arginine biosynthesis map00230Purine metabolism map00240Pyrimidine metabolism map00250Alanine, aspartate and glutamate metabolism map00471D-Glutamine and D-glutamate metabolism map00630Glyoxylate and dicarboxylate metabolism map00910Nitrogen metabolism map00970Aminoacyl-tRNA biosynthesis map01060Biosynthesis of plant secondary metabolites map01100Metabolic pathways map01120Microbial metab…	map00220 _Arginine biosynthesis_map00230 _Purine metabolism_map00240 _map00250 _map00471 _map00630_map00910 _map00970 _map01060 _map01100 _map01120 _map01230 _map02010 _map02020 _map04724 _map04727 _map04964 _map04974 _map04978 _map05230	146.069	146.145	C5H10N2O3	Amino acids
31.68	433	0.0647032	wt_3dpi: mock vs For	RT31,68	RT31,68	RT31,68	n/a	n/a	n/a	n/a	n/a	n/a	n/a	n/a	n/a	n/a
40.09	204	0.0717385	wt_3dpi: mock vs For	RT40,09 (Carbohydrate)	RT40,09 (Carbohydrate)	RT40,09 (Carbohydrate)	n/a	n/a	n/a	n/a	n/a	n/a	n/a	n/a	n/a	Carbohydrates
34.08	204	0.105667	wt_3dpi: mock vs For	RT34,08(Carbohydrate)	RT34,08(Carbohydrate)	RT34,08(Carbohydrate)	n/a	n/a	n/a	n/a	n/a	n/a	n/a	n/a	n/a	Carbohydrates
22.32	199	0.111947	wt_3dpi: mock vs For	RT22,32	RT22,32	RT22,32	n/a	n/a	n/a	n/a	n/a	n/a	n/a	n/a	n/a	n/a
24.85	257	0.112179	wt_3dpi: mock vs For	Lauric acid	Lauric acid (1TMS)	Dodecanoic acid; Dodecanoate; Dodecylcarboxylate; Lauric acid	C02679	A166003	3893	55520-95-1	map00061Fatty acid biosynthesis map01100Metabolic pathways	map00061 map01100	200.178	200.318	C12H24O2	Fatty acyls; Fatty acids and conjugates
33.85	311	0.113048	wt_3dpi: mock vs For	RT33,85(Fatty acid)	RT33,85(Fatty acid)	RT33,85(Fatty acid)	n/a	n/a	n/a	n/a	n/a	n/a	n/a	n/a	n/a	Fatty acid
18.35	117	0.139732	wt_3dpi: mock vs For	RT18,35	RT18,35	RT18,35	n/a	n/a	n/a	n/a	n/a	n/a	n/a	n/a	n/a	n/a
36.06	339	0.13988	wt_3dpi: mock vs For	Oleic acid	Oleic acid (1TMS)	(9Z)-Octadecenoic acid; (Z)-Octadec-9-enoic acid; Oleate	C00712	A222001	445639	112-80-1	map00061Fatty acid biosynthesis map00073Cutin, suberine and wax biosynthesis map01040Biosynthesis of unsaturated fatty acids map01060Biosynthesis of plant secondary metabolites	map00061 map00073 map01040 map01060	282.256	282.461	C18H34O2	Fatty acyls; Fatty acids and conjugates
23.08	219	0.174209	wt_3dpi: mock vs For	Propanoic acid	Propanoic acid 3TMS	Propanoate; Propionate; Propionic acid	C00163	n/a	1032	38166-00-6	map00640Propanoate metabolism map00642Ethylbenzene degradation map00760Nicotinate and nicotinamide metabolism map01100Metabolic pathways map01120Microbial metabolism in diverse environments map01220Degradation of aromatic compounds map04973Carbohydrate digestion and absorption map04974Protein digestion and absorption	map00640 _map00642 _map00760 _map01100 _map01120 _map01220 _map04973 _map04974	74.0368	74.0785	C3H6O2	Carboxylic acids
20.54	255	0.185525	wt_3dpi: mock vs For	RT20,54	RT20,54	RT20,54	n/a	n/a	n/a	n/a	n/a	n/a	n/a	n/a	n/a	n/a
30.52	303	0.219944	wt_3dpi: mock vs For	RT30,52	RT30,52	RT30,52	n/a	n/a	n/a	n/a	n/a	n/a	n/a	n/a	n/a	n/a
25.65	73	0.226595	wt_3dpi: mock vs For	D-Fructose	D-Fructose (1MEOX, 5TMS)	Levulose; Fruit sugar; D-arabino-Hexulose	C00095	A187002	439163	57-48-7	map00051Fructose and mannose metabolism map00052Galactose metabolism map00500Starch and sucrose metabolism map01120Microbial metabolism in diverse environments map02010ABC transporters	map00051 map00052 map00500 map01120 map02010	180.063	180.156	C6H12O6	Carbohydrates
30.14	172	0.227922	wt_3dpi: mock vs For	RT30,14	RT30,14	RT30,14	n/a	n/a	n/a	n/a	n/a	n/a	n/a	n/a	n/a	n/a
24.21	103	0.25363	wt_3dpi: mock vs For	RT24,21	RT24,21	RT24,21	n/a	n/a	n/a	n/a	n/a	n/a	n/a	n/a	n/a	n/a
21.56	117	0.264547	wt_3dpi: mock vs For	RT21.56	RT21.56	RT21.56	n/a	n/a	n/a	n/a	n/a	n/a	n/a	n/a	n/a	n/a
16.59	147	0.301368	wt_3dpi: mock vs For	Succinic acid	Succinic acid (2TMS)	Succinate; Butanedionic acid; Ethylenesuccinic acid	C00042	A134001	1110	110-15-6	map00020Citrate cycle (TCA cycle)_map00190Oxidative phosphorylation_map00250Alanine, aspartate and glutamate metabolism_map00350Tyrosine metabolism_map00360Phenylalanine metabolism_map00361Chlorocyclohexane and chlorobenzene degradation_map00620Pyruvate metabolism_map00630Glyoxylate and dicarboxylate metabolism_map00640Propanoate metabolism_map00650Butanoate metabolism_map00720Carbon fixation pat…	map00020 map00190 map00250 map00350 map00360 map00361 map00620 map00630 map00640 map00650 map00720 map00760 map00920 map01060 map01061 map01062 map01063 map01064 map01065 map01066map01070 map01100 map01110 map01200	118.027	118.088	C4H6O4	Carboxylic acids
15.73	147	0.302769	wt_3dpi: mock vs For	Glycerol	Glycerol (3TMS)	Glycerin; 1,2,3-Trihydroxypropane; 1,2,3-Propanetriol	C00116	A129003	753	56-81-5	map00040Pentose and glucuronate interconversions map00052Galactose metabolism map00561Glycerolipid metabolism map02010ABC transporters	map00040 map00052 map00561 map02010	92.0473	92.0938	C3H8O3	Carbohydrates; Carbohydrate derivatives; Sugar alcohols
34.56	204	0.356481	wt_3dpi: mock vs For	RT34,56(Carbohydrate)	RT34,56(Carbohydrate)	RT34,56(Carbohydrate)	n/a	n/a	n/a	n/a	n/a	n/a	n/a	n/a	n/a	Carbohydrates
23.8	147	0.39866	wt_3dpi: mock vs For	RT23,80 (Carbohydrate)	RT23,80 (Carbohydrate)	RT23,80 (Carbohydrate)	n/a	n/a	n/a	n/a	n/a	n/a	n/a	n/a	n/a	Carbohydrates
27.96	170	0.44761	wt_3dpi: mock vs For	RT27.96	RT27.96	RT27.96	n/a	n/a	n/a	n/a	n/a	n/a	n/a	n/a	n/a	n/a
22.95	217	0.462637	wt_3dpi: mock vs For	L-Homoserine	L-Homoserine (2TMS)	2-Amino-4-hydroxybutyric acid	C00263	n/a	12647	n/a	map00260 Glycine, serine and threonine metabolismmap00270 Cysteine and methionine metabolismmap00300 Lysine biosynthesismap00920 Sulfur metabolismmap01100 Metabolic pathwaysmap01110 Biosynthesis of secondary metabolitesmap01120 Microbial metabolism in diverse environmentsmap01130 Biosynthesis of antibioticsmap01230 Biosynthesis of amino acids	map00260 map00270 map00300 map00920 map01100 map01110 map01120 map01130 map01230	119.058	119.119	C4H9NO3	Amino acids
18.08	171	0.477243	wt_3dpi: mock vs For	Oxalic acid	Oxalic acid (2TMS)	Oxalate;Ethanedioic acid	C00209	A113002	971	18294-04-7	map00625Chloroalkane and chloroalkene degradation map00630Glyoxylate and dicarboxylate metabolism map01100Metabolic pathways map01120Microbial metabolism in diverse environments	map00625 map00630 map01100 map01120	89.9953	90.0349	C2H2O4	Carboxylic acids
23.61	147	0.511541	wt_3dpi: mock vs For	RT23,61	RT23,61	RT23,61	n/a	n/a	n/a	n/a	n/a	n/a	n/a	n/a	n/a	n/a
14.48	179	0.563294	wt_3dpi: mock vs For	Benzoic acid	Benzoic acid (1TMS)	Benzoate; Benzenecarboxylic acid; Phenylformic acid; Dracylic acid	C00180	A128003	243	65-85-0	map00360Phenylalanine metabolism map00362Benzoate degradation map00621Dioxin degradation map00623Toluene degradation map00627Aminobenzoate degradation map01063Biosynthesis of alkaloids derived from shikimate pathway map01110Biosynthesis of secondary metabolites map01120Microbial metabolism in diverse environments map01220Degradation of aromatic compounds	map00360 _map00362 _map00621 _map00623 _map00627 _map01063 _map01110 _map01120 _map01220	122.037	122.121	C7H6O2	Carboxylic acids
29.03	285	0.658421	wt_3dpi: mock vs For	Myristic acid	Myristic acid (1TMS)	Tetradecanoic acid; Tetradecanoate	C06424	A204021	11005	544-63-8	map00061Fatty acid biosynthesis	map00061	228.209	228.371	C14H28O2	Fatty acyls; Fatty acids and conjugates
45.54	361	0.689929	wt_3dpi: mock vs For	Sucrose	Sucrose (8TMS)	Cane sugar; Saccharose; 1-alpha-D-Glucopyranosyl-2-beta-D-fructofuranoside	C00089	A264001	632328	19159-25-2	map00052 Galactose metabolismmap00500 Starch and sucrose metabolismmap01100 Metabolic pathwaysmap02010 ABC transportersmap02060 Phosphotransferase system (PTS)	map00052 map00500 map01100 map02010 map02060	342.116	342.297	C12H22O11	Carbohydrates and carbohydrate conjugates
30.34	307	0.739537	wt_3dpi: mock vs For	RT30.34 (Sugar acid)	RT30.34 (Sugar acid)	RT30.34 (Sugar acid)	n/a	n/a	n/a	n/a	n/a	n/a	n/a	n/a	n/a	Carbohydrates
26.28	217	0.766542	wt_3dpi: mock vs For	D-Fructose	D-Fructose (1MEOX, 5TMS)	Levulose; Fruit sugar; D-arabino-Hexulose	C00095	A187002	439163	57-48-7	map00051Fructose and mannose metabolism map00052Galactose metabolism map00500Starch and sucrose metabolism map01120Microbial metabolism in diverse environments map02010ABC transporters	map00051 map00052 map00500 map01120 map02010	180.063	180.156	C6H12O6	Carbohydrates
40.06	318	0.78039	wt_3dpi: mock vs For	D-Myo-inositol phosphate	D-myo-Inositol 1,3,5,6-5P (7TMS)	D-myo-Inositol 1,3,4,5,6-pentakisphosphate; Inositol 1,3,4,5,6-pentakisphosphate	C01284	n/a	439468	20298-95-7	map00562Inositol phosphate metabolism map01100Metabolic pathways map04070Phosphatidylinositol signaling system	map00562 map01100 map04070	579.895	580.055	C6H17O21P5	Carbohydrates; Phosphoric acid derivatives
12.51	86	0.823923	wt_3dpi: mock vs For	L-Isoleucine	L-Isoleucine (1TMS)	2-Amino-3-methylvaleric acid	C00407	A119002	6306	73-32-5	map00280 Valine leucine and isoleucine degradationmap00290 Valine leucine and isoleucine biosynthesismap00460 Cyanoamino acid metabolismmap00960 Tropane piperidine and pyridine alkaloid biosynthesismap00966 Glucosinolate biosynthesismap00970 Aminoacyl-tRNA biosynthesismap01110 Biosynthesis of secondary metabolitesmap01210 2-Oxocarboxylic acid metabolismmap01230 biosynthesis of amino acidsmap02010…	map00280 map00290 map00460 map00960 map00966 map00970 map01210 map02010 map04974 map04978	131.095	131.173	C6H13NO2	Amino acids
40.19	204	0.830017	wt_3dpi: mock vs For	RT40,19 (Carbohydrate)	RT40,19 (Carbohydrate)	RT40,19 (Carbohydrate)	n/a	n/a	n/a	n/a	n/a	n/a	n/a	n/a	n/a	Carbohydrates
24.08	73	0.856312	wt_3dpi: mock vs For	Glycerol	Glycerol (3TMS)	Glycerin; 1,2,3-Trihydroxypropane; 1,2,3-Propanetriol	C00116	A129003	753	56-81-5	map00040Pentose and glucuronate interconversions map00052Galactose metabolism map00561Glycerolipid metabolism map02010ABC transporters	map00040 map00052 map00561 map02010	92.0473	92.0938	C3H8O3	Carbohydrates; Carbohydrate derivatives; Sugar alcohols
21.34	205	0.866365	wt_3dpi: mock vs For	RT21,34	RT21,34	RT21,34	n/a	n/a	n/a	n/a	n/a	n/a	n/a	n/a	n/a	n/a
42.4	204	0.885811	wt_3dpi: mock vs For	RT42,40 (Carbohydrate)	RT42,40 (Carbohydrate)	RT42,40 (Carbohydrate)	n/a	n/a	n/a	n/a	n/a	n/a	n/a	n/a	n/a	Carbohydrates
22.57	130	1.00964	wt_3dpi: mock vs For	Indole-3-lactic acid	Indole-3-lactic acid	Indolelactate	C02043	n/a	92904	1821-52-9	map00380 Tryptophan metabolism	map00380	205.074	205.21	C11H11NO3	Alkaloids; Indole alkaloids
17.29	147	1.03004	wt_3dpi: mock vs For	Glyceric acid	Glyceric acid (3TMS)	D-Glycerate; Glycerate; (R)-Glycerate	C00258	A135003	439194	473-81-4	map00030Pentose phosphate pathway map00260Glycine, serine and threonine metabolism map00561Glycerolipid metabolism map00630Glyoxylate and dicarboxylate metabolism map00680Methane metabolism map01110Biosynthesis of secondary metabolites	map00030 map00260 map00561 map00630 map00680 map01110	106.027	106.077	C3H6O4	Carboxylic acids
12.73	241	1.03296	wt_3dpi: mock vs For	Phosphoric acid, monomethyl ester	Phosphoric acid, monomethyl ester (2TMS)	Methyl dihydrogen phosphate	n/a	A119001	13130	812-00-0	n/a	n/a	111.993	112.021	CH5O4P	Phosphoric acid derivatives
30.92	205	1.11771	wt_3dpi: mock vs For	RT30,92 (Carbohydrate)	RT30,92 (Carbohydrate)	RT30,92 (Carbohydrate)	n/a	n/a	n/a	n/a	n/a	n/a	n/a	n/a	n/a	Carbohydrates
17.72	215	1.13694	wt_3dpi: mock vs For	Nonanoic acid	Nonanoic acid (1TMS)	Nonanoate; Pelargonic acid	C01601	A138003	8158	112-05-0	n/a	n/a	158.131	158.238	C9H18O2	Fatty acyls; Fatty acids and conjugates
26.11	73	1.13833	wt_3dpi: mock vs For	D-Fructose	D-Fructose (1MEOX, 5TMS)	Levulose; Fruit sugar; D-arabino-Hexulose	C00095	A187002	439163	57-48-7	map00051Fructose and mannose metabolism map00052Galactose metabolism map00500Starch and sucrose metabolism map01120Microbial metabolism in diverse environments map02010ABC transporters	map00051 map00052 map00500 map01120 map02010	180.063	180.156	C6H12O6	Carbohydrates
35.93	339	1.17865	wt_3dpi: mock vs For	Oleic acid	Oleic acid (1TMS)	(9Z)-Octadecenoic acid; (Z)-Octadec-9-enoic acid; Oleate	C00712	A222001	445639	112-80-1	map00061Fatty acid biosynthesis map00073Cutin, suberine and wax biosynthesis map01040Biosynthesis of unsaturated fatty acids map01060Biosynthesis of plant secondary metabolites	map00061 map00073 map01040 map01060	282.256	282.461	C18H34O2	Fatty acyls; Fatty acids and conjugates
33.37	368	1.22316	wt_3dpi: mock vs For	Sinapic acid	Sinapic acid (2TMS)	Cinnamic acid, 4-hydroxy-3,5-dimethoxy, bis-tms; Sinapinic acid, bis-tms; SINAPINIC ACID (2tms); 2-Propenoic acid, 3-[3,5-dimethoxy-4-[(trimethylsilyl)oxy]phenyl]-, trimethylsilyl ester; Trimethylsilyl 3-(3,5-dimethoxy-4-[(trimethylsilyl)oxy]phenyl)-2-propenoate; Sinapinic acid, tms; (E)-Sinapic acid, tms; (Z)-Sinapic acid, tms; Sinapic acid, O,O'-di(trimethylsilyl)-; Cinnamic acid, 3,5-dimethoxy…	C00482	A207001(cis);A225001(trans)	637775	530-59-6	map00940Phenylpropanoid biosynthesis_map01061Biosynthesis of phenylpropanoids_map01110Biosynthesis of secondary metabolites	map00940 _map01061 _map01110	224.068	224.21	C11H12O5	Carboxylic acids; Phenylpropanoids
30.63	319	1.325	wt_3dpi: mock vs For	RT30,63 (Carbohydrate)	RT30,63 (Carbohydrate)	RT30,63 (Carbohydrate)	n/a	n/a	n/a	n/a	n/a	n/a	n/a	n/a	n/a	Carbohydrates
27.82	357	1.33655	wt_3dpi: mock vs For	Glycerol-3-phosphate	Glycerol-3-phosphate (4TMS)	DL-Glycerol 1-phosphate; Glycerol 1-phosphate; Glycerol-3-phosphate; rac-Glycerol 1-phosphate; DL-Glyceryl 1-phosphate; DL-Glycerol 3-phosphate	C00093	A177002	754	57-03-4	map00561Glycerolipid metabolism map00564Glycerophospholipid metabolism map01100Metabolic pathwaysmap01110Biosynthesis of secondary metabolites map02010ABC transporters map05231Choline metabolism in cancer	map00561 map00564 map01100 map01110 map02010 map05231	172.014	172.074	C3H9O6P	Carbohydrates; Carbohydrates; Carbohydrate derivatives; Carbohydrate phosphates
38	204	1.3414	wt_3dpi: mock vs For	RT38,00	RT38,00	RT38,00	n/a	n/a	n/a	n/a	n/a	n/a	n/a	n/a	n/a	n/a
23.35	292	1.38254	wt_3dpi: mock vs For	Erythronic acid	Erythronic acid (4TMS)	Erythronic acid; D-erythronic acid; (2R,3R)-2,3,4-trihydroxybutanoic acid; Erythronate; 2,3,4-trihydroxybutanoate	n/a	A154001	2781043	13752-84-6	n/a	n/a	136.037	136.103	C4H8O5	Fatty acyls; Fatty acids and conjugates; Carboxylic acids
29.14	204	1.40873	wt_3dpi: mock vs For	RT29,14(Carbohydrate)	RT29,14(Carbohydrate)	RT29,14(Carbohydrate)	n/a	n/a	n/a	n/a	n/a	n/a	n/a	n/a	n/a	Carbohydrate
35.83	73	1.42017	wt_3dpi: mock vs For	Linoleic acid	Linoleic acid (1TMS)	Linoleate; (9Z,12Z)-Octadecadienoic acid; 9-cis,12-cis-Octadecadienoate; 9-cis,12-cis-Octadecadienoic acid	C01595	A221003	5280450	60-33-3	map00591Linoleic acid metabolism map01040Biosynthesis of unsaturated fatty acids map01060Biosynthesis of plant secondary metabolites	map00591 map01040 map01060	280.24	280.445	C18H32O2	Fatty acyls; Fatty acids and conjugates
29.75	204	1.4602	wt_3dpi: mock vs For	RT29,75(Carbohydrate)	RT29,75(Carbohydrate)	RT29,75(Carbohydrate)	n/a	n/a	n/a	n/a	n/a	n/a	n/a	n/a	n/a	Carbohydrates
39.27	73	1.48177	wt_3dpi: mock vs For	Oleamide	Oleamide (1TMS)	Oleyl amide; (Z)-9-Octadecenamide; (cis)-9-Octadecenoic acid; Oleic acid amide	C19670	A223003	5283387	301-02-0	n/a	n/a	281.272	281.484	C18H35NO	Fatty acyls; Fatty acids and conjugates
18.25	147	1.48479	wt_3dpi: mock vs For	Threonic acid-1,4-lactone	Threonic acid-1,4-lactone (2TMS)	L-Threonic acid-1,4-lactone; Threonolactone; 21730-93-8; Threonic acid-1,4-lactone; (3R,4S)-3,4-dihydroxyoxolan-2-one; L-Threonolactone	n/a	A140005	2724794	55220-79-6	n/a	n/a	118.027	118.088	C4H6O4	Carboxylic acids; Carboxylic acids esters
21.72	73	1.62273	wt_3dpi: mock vs For	RT21,72	RT21,72	RT21,72	n/a	n/a	n/a	n/a	n/a	n/a	n/a	n/a	n/a	n/a
29.96	73	1.71488	wt_3dpi: mock vs For	RT29,96 (Carboxylic acid)	RT29,96 (Carboxylic acid)	RT29,96 (Carboxylic acid)	n/a	n/a	n/a	n/a	n/a	n/a	n/a	n/a	n/a	Carboxylic acids
42.28	371	1.75098	wt_3dpi: mock vs For	Hexadecanoate	Hexadecanoate (2TMS)	Hexadecanoic acid; Hexadecylic acid; Palmitic acid; Palmitate; Cetylic acid	C00249	n/a	985	57-10-3	map00061Fatty acid biosynthesis map00062Fatty acid elongation map00071Fatty acid degradation map00073Cutin, suberine and wax biosynthesis map01040Biosynthesis of unsaturated fatty acids map01060Biosynthesis of plant secondary metabolites map01212Fatty acid metabolism	map00061 map00062 map00071 map00073 map01040 map01060 map01212	256.24	256.424	C16H32O2	Fatty acyls; Fatty acids and conjugates
34.84	319	1.8244	wt_3dpi: mock vs For	Sedoheptulose	Sedoheptulose (MEOX, 6TMS)	D-altro-Heptulose; D-Sedoheptulose; Volemulose	C02076	n/a	439645	3019-74-7	map00710Carbon fixation in photosynthetic organisms	map00710	210.182	210.074	C7H14O7	Carbohydrates
44.09	204	1.86605	wt_3dpi: mock vs For	RT44,09 (Carbohydrate)	RT44,09 (Carbohydrate)	RT44,09 (Carbohydrate)	n/a	n/a	n/a	n/a	n/a	n/a	n/a	n/a	n/a	Carbohydrates
16.1	117	1.97879	wt_3dpi: mock vs For	L-Threonine	L-Threonine (2TMS)	2-Amino-3-hydroxybutyric acid	C00188	A132001	6288	72-19-5	map00260Glycine, serine and threonine metabolism map00261Monobactam biosynthesis map00290Valine, leucine and isoleucine biosynthesis map00970Aminoacyl-tRNA biosynthesis map01060Biosynthesis of plant secondary metabolites map01110Biosynthesis of secondary metabolites map01230Biosynthesis of amino acids map02010ABC transporters	map00260 map00261 map00290 map00970 map01060 map01110 map01230 map02010	119.058	119.119	C4H9NO3	Amino acids
28.25	73	2.12035	wt_3dpi: mock vs For	RT28,25(Carbohydrate)	RT28,25(Carbohydrate)	RT28,25(Carbohydrate)	n/a	n/a	n/a	n/a	n/a	n/a	n/a	n/a	n/a	Carbohydrates
27.29	73	2.46702	wt_3dpi: mock vs For	RT27,29	RT27,29	RT27,29	n/a	n/a	n/a	n/a	n/a	n/a	n/a	n/a	n/a	n/a
28.47	73	2.57401	wt_3dpi: mock vs For	RT28,47	RT28,47	RT28,47	n/a	n/a	n/a	n/a	n/a	n/a	n/a	n/a	n/a	n/a
43.26	236	2.58922	wt_3dpi: mock vs For	Adenosine	Adenosine (4TMS)	Adenine nucleoside; Adenine riboside	C00212	A273001	60961	58-61-7	map00230Purine metabolism	map00230	267.097	267.241	C10H13N5O4	Nucleic acids, nucleotides and nucleosides; Purinenucleosides
35.94	335	2.60743	wt_3dpi: mock vs For	a-Linolenic acid	a-Linolenic acid (1TMS)	(9Z,12Z,15Z)-Octadecatrienoic acid; alpha-Linolenic acid; 9,12,15-Octadecatrienoic acid; Linolenate; alpha-Linolenate	C06427	A222003	5280934	463-40-1	map00592alpha-Linolenic acid metabolism map01040Biosynthesis of unsaturated fatty acids map01060Biosynthesis of plant secondary metabolites map01070Biosynthesis of plant hormones	map00592 map01040 map01060 map01070	278.225	278.43	C18H30O2	Fatty acyls; Fatty acids and conjugates
21.19	84	2.68932	wt_3dpi: mock vs For	Pyroglutamic acid	Pyroglutamic acid (1TMS)	Pidolic acid; 5-Oxoproline; Pyroglutamic acid; 5-Pyrrolidone-2-carboxylic acid; Pyroglutamate; 5-Oxo-L-proline; L-Pyroglutamic acid; L-5-Pyrrolidone-2-carboxylic acid	C01879	A153002	7405	98-79-3	map00480Glutathione metabolism	map00480	129.043	129.114	C5H7NO3	Amino acids
36.55	368	3.64175	wt_3dpi: mock vs For	Cinnamic acid	Cinnamic acid	trans-Cinnamate; trans-Cinnamic acid; (E)-Cinnamate; (2E)-3-Phenylprop-2-enoate	C00423	n/a	n/a	n/a	n/a	n/a	n/a	n/a	n/a	Carboxylic acids; Phenylpropanoids
27.89	73	3.73949	wt_3dpi: mock vs For	RT27,89	RT27,89	RT27,89	n/a	n/a	n/a	n/a	n/a	n/a	n/a	n/a	n/a	n/a
33.31	204	3.80422	wt_3dpi: mock vs For	D-Glucose	D-Glucose (5TMS)	Grape sugar; Dextrose; Glucose; D-Glucopyranose	C00031	A191001	5793	50-99-7	map00010Glycolysis / Gluconeogenesis map00030Pentose phosphate pathway map00052Galactose metabolism map00500Starch and sucrose metabolism map00520Amino sugar and nucleotide sugar metabolism map00524Neomycin, kanamycin and gentamicin biosynthesis map00901Indole alkaloid biosynthesis map01110Biosynthesis of secondary metabolites map02010ABC transporters	map00010 map00030 map00052 map00500 map00520 map00524 map00901 map01110 map02010	180.063	180.156	C6H12O6	Carbohydrates
27.41	73	4.12968	wt_3dpi: mock vs For	RT27,41	RT27,41	RT27,41	n/a	n/a	n/a	n/a	n/a	n/a	n/a	n/a	n/a	n/a
46.16	202	4.34763	wt_3dpi: mock vs For	RT46,16(Amino acid)	RT46,16(Amino acid)	RT46,16(Amino acid)	n/a	n/a	n/a	n/a	n/a	n/a	n/a	n/a	n/a	Amino acids
30.47	217	4.45822	wt_3dpi: mock vs For	D-Fructose	D-Fructose (1MEOX, 5TMS)	Levulose; Fruit sugar; D-arabino-Hexulose	C00095	A187002	439163	57-48-7	map00051Fructose and mannose metabolism map00052Galactose metabolism map00500Starch and sucrose metabolism map01120Microbial metabolism in diverse environments map02010ABC transporters	map00051 map00052 map00500 map01120 map02010	180.063	180.156	C6H12O6	Carbohydrates
17.81	188	5.15345	wt_3dpi: mock vs For	L-Asparagine	L-Asparagine (3TMS)	2-Aminosuccinamic acid	C00152	A168001	6267	70-47-3	map00250Alanine, aspartate and glutamate metabolism map00460Cyanoamino acid metabolism map00970Aminoacyl-tRNA biosynthesis map01060Biosynthesis of plant secondary metabolites map01100Metabolic pathways map01110Biosynthesis of secondary metabolites map01230Biosynthesis of amino acids	map00250 map00460 map00970 map01060 map01110 map01230	132.053	132.118	C4H8N2O3	Amino acids
16.36	147	6.15508	wt_3dpi: mock vs For	Maleic acid	Maleic acid (2TMS)	Maleate; cis-Butenedioic acid	C01384	A133003	444266	23508-82-9	map00350Tyrosine metabolism map00650Butanoate metabolism map00760Nicotinate and nicotinamide metabolism map01120Microbial metabolism in diverse environments	map00350 map00650 map00760 map01120	116.011	116.072	C4H4O4	Carboxylic acids
21.95	156	6.18263	wt_3dpi: mock vs For	Pyroglutamic acid	Pyroglutamic acid (2TMS)	Pidolic acid; 5-Oxoproline; 5-Pyrrolidone-2-carboxylic acid; Pyroglutamate; 5-Oxo-L-proline; L-Pyroglutamic acid; L-5-Pyrrolidone-2-carboxylic acid	C01879	A153002	7405	98-79-3	map00480Glutathione metabolism	map00480	129.043	129.114	C5H7NO3	Amino acids
31.09	319	6.68794	wt_3dpi: mock vs For	D-Glucose	D-Glucose (1MEOX, 5TMS)	Grape sugar; Dextrose; Glucose; D-Glucopyranose	C00031	A191001	5793	50-99-7	map00010Glycolysis / Gluconeogenesis map00030Pentose phosphate pathway map00052Galactose metabolism map00500Starch and sucrose metabolism map00520Amino sugar and nucleotide sugar metabolism map00524Neomycin, kanamycin and gentamicin biosynthesis map00901Indole alkaloid biosynthesis map01110Biosynthesis of secondary metabolites map02010ABC transporters	map00010 map00030 map00052 map00500 map00520 map00524 map00901 map01110 map02010	180.063	180.156	C6H12O6	Carbohydrates
30.76	319	7.56761	wt_3dpi: mock vs For	D-Glucose	D-Glucose (1 MEOX, 5TMS)	Grape sugar; Dextrose; Glucose; D-Glucopyranose	C00031	A191001	5793	50-99-7	map00010Glycolysis / Gluconeogenesis map00030Pentose phosphate pathway map00052Galactose metabolism map00500Starch and sucrose metabolism map00520Amino sugar and nucleotide sugar metabolism map00521Streptomycin biosynthesis map00524Neomycin, kanamycin and gentamicin biosynthesis map00901Indole alkaloid biosynthesis map01100Metabolic pathways map01110Biosynthesis of secondary metabolites map01130B…	map00010 map00030 map00052 map00500 map00520 map00521 map00524 map00901 map01100 map01110 map01130 map02010 map02020 map02060 map04066 map04068 map04113 map04152 map04742 map04910 map04911 map04917 map04922 map04930 map04931 map04932 map04933 map04973 map04976 map04978 map05111 map05230	180.063	180.156	C6H12O6	Carbohydrates
30.25	73	11.7382	wt_3dpi: mock vs For	D-Fructose	D-Fructose (1MEOX, 5TMS)	Levulose; Fruit sugar; D-arabino-Hexulose	C00095	A188004	439163	57-48-7	map00051Fructose and mannose metabolism map00052Galactose metabolism map00500Starch and sucrose metabolism map01100Metabolic pathways map01120Microbial metabolism in diverse environments map02010ABC transporters map02060Phosphotransferase system (PTS) map04742Taste transduction map04931Insulin resistance map04973Carbohydrate digestion and absorption	map00051 map00052 map00500 map01100 map01120 map02010 map02060 map04742 map04931 map04973	180.063	180.156	C6H12O6	Carbohydrates
38.47	204	14.6307	wt_3dpi: mock vs For	2-O-Glycerol-a-d-galactopyranoside	2-O-Glycerol-?-d-galactopyranoside (6TMS)	2-O-Glycerol-a-d-galactopyranoside	n/a	n/a	91754126	534-68-9	n/a	n/a	n/a	n/a	n/a	Carbohydrates; Glycosides
35.26	143	-19.4168	wt_mock: (3 vs 7) dpi	Phytol	Phytol (1TMS)	2-Hexadecen-1-ol, 3,7,11,15-tetramethyl ; Phytol; 3,7,11,15-TETRAMETHYL-2-HEXADECEN-1-OL; 7541-49-3; 3,7,11,15-Tetramethylhexadec-2-en-1-ol	C01389	A217006	5366244	150-86-7	R05618 R09068 R10659	R05618 R09068 R10659	296.308	296.531	C20H40O	Terpenoids; Diterpenoids
15.73	147	-8.38648	wt_mock: (3 vs 7) dpi	Glycerol	Glycerol (3TMS)	Glycerin; 1,2,3-Trihydroxypropane; 1,2,3-Propanetriol	C00116	A129003	753	56-81-5	map00040Pentose and glucuronate interconversions map00052Galactose metabolism map00561Glycerolipid metabolism map02010ABC transporters	map00040 map00052 map00561 map02010	92.0473	92.0938	C3H8O3	Carbohydrates; Carbohydrate derivatives; Sugar alcohols
31.31	73	-7.6056	wt_mock: (3 vs 7) dpi	RT31,31 (Carbohydrate)	RT31,31 (Carbohydrate)	RT31,31 (Carbohydrate)	n/a	n/a	n/a	n/a	n/a	n/a	n/a	n/a	n/a	Carbohydrates
30.42	189	-7.15363	wt_mock: (3 vs 7) dpi	RT30,42(Carbohydrate)	RT30,42(Carbohydrate)	RT30,42(Carbohydrate)	n/a	n/a	n/a	n/a	n/a	n/a	n/a	n/a	n/a	Carbohydrates
17.09	184	-7.01724	wt_mock: (3 vs 7) dpi	L-Ornithine	L-Ornithine (3TMS)	(S)-2,5-Diaminovaleric acid; (S)-2,5-Diaminopentanoic acid; (S)-2,5-Diaminopentanoate	C00077	A162001	6262	70-26-8	map00220Arginine biosynthesis map00330Arginine and proline metabolism map00472D-Arginine and D-ornithine metabolism map00480Glutathione metabolism map01060Biosynthesis of plant secondary metabolites map01064Biosynthesis of alkaloids derived from ornithine, lysine and nicotinic acid map01100Metabolic pathways map01110Biosynthesis of secondary metabolites map01130Biosynthesis of antibiotics_map0121…	map00220 map00330 map00472 map00480 map01060 map01064 map01100 map01110 map01130 map01210 map01230 map02010	132.09	132.161	C5H12N2O2	Amino acids
34.29	305	-6.65207	wt_mock: (3 vs 7) dpi	Myo-inositol	Myo-inositol (6TMS)	D-myo-Inositol; 1D-myo-Inositol; L-myo-Inositol; 1L-myo-Inositol; meso-Inositol; Inositol; Dambose; Cyclohexitol; Meat sugar	C00137	A209002	892	87-89-8	map00052Galactose metabolism map00053Ascorbate and aldarate metabolism map00521Streptomycin biosynthesis map00562Inositol phosphate metabolism map01120Microbial metabolism in diverse environments map01130Biosynthesis of antibiotics map02010ABC transporters map04070Phosphatidylinositol signaling system	map00052 map00053 map00521 map00562 map01130 map02010 map04070	180.063	180.156	C6H12O6	Carbohydrates; Carbohydrate derivatives; Sugar alcohols
36.2	204	-6.6029	wt_mock: (3 vs 7) dpi	RT36,20(Carbohydrate)	RT36,20(Carbohydrate)	RT36,20(Carbohydrate)	n/a	n/a	n/a	n/a	n/a	n/a	n/a	n/a	n/a	Carbohydrates
15.62	299	-6.11692	wt_mock: (3 vs 7) dpi	Phosphoric acid	Phosphoric acid (3TMS)	Orthophosphate; Phosphate; Orthophosphoric acid	C00009	A129001	1004	7664-38-2	map00190Oxidative phosphorylation map00195Photosynthesis map00550Peptidoglycan biosynthesis map02010ABC transporters	map00190 map00195map00550 map02010	97.9769	97.9952	H3PO4	Phosphoric acid derivatives; Phosphoric acid
36.4	341	-5.79239	wt_mock: (3 vs 7) dpi	Stearic acid	Stearic acid (1TMS)	Octadecanoic acid; Stearate	C01530	A225002	5281	57-11-4	map00061Fatty acid biosynthesis map01040Biosynthesis of unsaturated fatty acids map01060Biosynthesis of plant secondary metabolites	map00061 map01040 map01060	284.272	284.477	C18H36O2	Fatty acyls; Fatty acids and conjugates
22.18	174	-5.77129	wt_mock: (3 vs 7) dpi	GABA	GABA (3TMS)	4-Aminobutanoate; 4-Aminobutanoic acid; 4-Aminobutyrate; 4-Aminobutyric acid; gamma-Aminobutyric acid; GABA	C00334	A153003	119	56-12-2	map00250Alanine, aspartate and glutamate metabolism map00330Arginine and proline metabolism map00410beta-Alanine metabolism map00650Butanoate metabolism map00760Nicotinate and nicotinamide metabolism	map00250 map00330 map00410 map00650 map00760	103.063	103.12	C4H9NO2	Amino acids
28.84	73	-5.55932	wt_mock: (3 vs 7) dpi	RT28,84	RT28,84	RT28,84	n/a	n/a	n/a	n/a	n/a	n/a	n/a	n/a	n/a	n/a
31.06	303	-5.40473	wt_mock: (3 vs 7) dpi	RT31,06	RT31,06	RT31,06	n/a	n/a	n/a	n/a	n/a	n/a	n/a	n/a	n/a	n/a
30.92	205	-5.3652	wt_mock: (3 vs 7) dpi	RT30,92 (Carbohydrate)	RT30,92 (Carbohydrate)	RT30,92 (Carbohydrate)	n/a	n/a	n/a	n/a	n/a	n/a	n/a	n/a	n/a	Carbohydrates
29.53	228	-4.63989	wt_mock: (3 vs 7) dpi	1H-Indole-3-acetonitrile, 1-(trimethylsilyl)-	1H-Indole-3-acetonitrile (1TMS)	3-Indoleacetonitrile; Indol-3-ylacetonitrile; Indole-3-acetonitrile; (Indol-3-yl)acetonitrile	C02938	n/a	351795	771-51-7	map00380 Tryptophan metabolism	map00380	156.069	156.184	C02938	Alkaloids; Indole alkaloids
28.15	217	-4.34995	wt_mock: (3 vs 7) dpi	RT28,15(Carbohydrate)	RT28,15(Carbohydrate)	RT28,15(Carbohydrate)	n/a	n/a	n/a	n/a	n/a	n/a	n/a	n/a	n/a	Carbohydrates
23.61	147	-4.20427	wt_mock: (3 vs 7) dpi	RT23,61	RT23,61	RT23,61	n/a	n/a	n/a	n/a	n/a	n/a	n/a	n/a	n/a	n/a
30.52	303	-3.99645	wt_mock: (3 vs 7) dpi	RT30,52	RT30,52	RT30,52	n/a	n/a	n/a	n/a	n/a	n/a	n/a	n/a	n/a	n/a
30.66	303	-3.93982	wt_mock: (3 vs 7) dpi	RT30,66 (Carbohydrate)	RT30,66 (Carbohydrate)	RT30,66 (Carbohydrate)	n/a	n/a	n/a	n/a	n/a	n/a	n/a	n/a	n/a	Carbohydrates
41.78	204	-3.77283	wt_mock: (3 vs 7) dpi	RT41,78 (Carbohydrate)	RT41,78 (Carbohydrate)	RT41,78 (Carbohydrate)	n/a	n/a	n/a	n/a	n/a	n/a	n/a	n/a	n/a	Carbohydrates
31.46	204	-3.66453	wt_mock: (3 vs 7) dpi	RT31,46 (Carbohydrate)	RT31,46 (Carbohydrate)	RT31,46 (Carbohydrate)	n/a	n/a	n/a	n/a	n/a	n/a	n/a	n/a	n/a	Carbohydrates; Carbohydrate derivatives; Sugar alcohols
22.06	217	-3.59238	wt_mock: (3 vs 7) dpi	D-Threitol	D-Threitol (4TMS)	D-Threitol	C16884	A149002	169019	32381-52-5	R08573 R11342	R08573 R11342	122.058	122.12	C4H10O4	Carbohydrates; Carbohydrate derivatives; Sugar alcohols
28.54	73	-3.31536	wt_mock: (3 vs 7) dpi	RT28,54(Sugar acid)	RT28,54(Sugar acid)	RT28,54(Sugar acid)	n/a	n/a	n/a	n/a	n/a	n/a	n/a	n/a	n/a	Sugar acid
30.82	244	-3.16442	wt_mock: (3 vs 7) dpi	RT30,82	RT30,82	RT30,82	n/a	n/a	n/a	n/a	n/a	n/a	n/a	n/a	n/a	n/a
16.1	117	-3.06732	wt_mock: (3 vs 7) dpi	L-Threonine	L-Threonine (2TMS)	2-Amino-3-hydroxybutyric acid	C00188	A132001	6288	72-19-5	map00260Glycine, serine and threonine metabolism map00261Monobactam biosynthesis map00290Valine, leucine and isoleucine biosynthesis map00970Aminoacyl-tRNA biosynthesis map01060Biosynthesis of plant secondary metabolites map01110Biosynthesis of secondary metabolites map01230Biosynthesis of amino acids map02010ABC transporters	map00260 map00261 map00290 map00970 map01060 map01110 map01230 map02010	119.058	119.119	C4H9NO3	Amino acids
38.47	204	-2.90149	wt_mock: (3 vs 7) dpi	2-O-Glycerol-a-d-galactopyranoside	2-O-Glycerol-?-d-galactopyranoside (6TMS)	2-O-Glycerol-a-d-galactopyranoside	n/a	n/a	91754126	534-68-9	n/a	n/a	n/a	n/a	n/a	Carbohydrates; Glycosides
29.75	204	-2.85095	wt_mock: (3 vs 7) dpi	RT29,75(Carbohydrate)	RT29,75(Carbohydrate)	RT29,75(Carbohydrate)	n/a	n/a	n/a	n/a	n/a	n/a	n/a	n/a	n/a	Carbohydrates
19.89	73	-2.84814	wt_mock: (3 vs 7) dpi	Glycine	Glycine (1TMS)	Aminoacetic acid; Gly	C00037	A133001	750	56-40-6	map00120Primary bile acid biosynthesis map00230Purine metabolism map00260Glycine, serine and threonine metabolism map00310Lysine degradation map00460Cyanoamino acid metabolism map00480Glutathione metabolism map00630Glyoxylate and dicarboxylate metabolism map00680Methane metabolism map00730Thiamine metabolism map00860Porphyrin and chlorophyll metabolism map00970Aminoacyl-tRNA biosynthesis map01060…	map00120 _map00230 _map00260 _map00310 _map00460 _map00480 _map00630 _map00680 _map00730 _map00860 _map00970 _map01060 _map01100 _map01110 _map01120 _map01130 _map01200 _map01230 _map01502 _map02010 _map04080 _map04721 _map04974 _map04978 _map05230	75.032	75.0666	C2H5NO2	Amino acids
24.39	258	-2.7725	wt_mock: (3 vs 7) dpi	RT24,39	RT24,39	RT24,39	n/a	n/a	n/a	n/a	n/a	n/a	n/a	n/a	n/a	n/a
27.77	156	-2.65253	wt_mock: (3 vs 7) dpi	L-Glutamine	L-Glutamine (3TMS)	L-2-Aminoglutaramic acid	C00064	A178001	5961	56-85-9	map00220Arginine biosynthesis map00230Purine metabolism map00240Pyrimidine metabolism map00250Alanine, aspartate and glutamate metabolism map00471D-Glutamine and D-glutamate metabolism map00630Glyoxylate and dicarboxylate metabolism map00910Nitrogen metabolism map00970Aminoacyl-tRNA biosynthesis map01060Biosynthesis of plant secondary metabolites map01100Metabolic pathways map01120Microbial metab…	map00220 _Arginine biosynthesis_map00230 _Purine metabolism_map00240 _map00250 _map00471 _map00630_map00910 _map00970 _map01060 _map01100 _map01120 _map01230 _map02010 _map02020 _map04724 _map04727 _map04964 _map04974 _map04978 _map05230	146.069	146.145	C5H10N2O3	Amino acids
42.28	371	-2.65077	wt_mock: (3 vs 7) dpi	Hexadecanoate	Hexadecanoate (2TMS)	Hexadecanoic acid; Hexadecylic acid; Palmitic acid; Palmitate; Cetylic acid	C00249	n/a	985	57-10-3	map00061Fatty acid biosynthesis map00062Fatty acid elongation map00071Fatty acid degradation map00073Cutin, suberine and wax biosynthesis map01040Biosynthesis of unsaturated fatty acids map01060Biosynthesis of plant secondary metabolites map01212Fatty acid metabolism	map00061 map00062 map00071 map00073 map01040 map01060 map01212	256.24	256.424	C16H32O2	Fatty acyls; Fatty acids and conjugates
22.95	217	-2.19393	wt_mock: (3 vs 7) dpi	L-Homoserine	L-Homoserine (2TMS)	2-Amino-4-hydroxybutyric acid	C00263	n/a	12647	n/a	map00260 Glycine, serine and threonine metabolismmap00270 Cysteine and methionine metabolismmap00300 Lysine biosynthesismap00920 Sulfur metabolismmap01100 Metabolic pathwaysmap01110 Biosynthesis of secondary metabolitesmap01120 Microbial metabolism in diverse environmentsmap01130 Biosynthesis of antibioticsmap01230 Biosynthesis of amino acids	map00260 map00270 map00300 map00920 map01100 map01110 map01120 map01130 map01230	119.058	119.119	C4H9NO3	Amino acids
21.72	73	-2.11739	wt_mock: (3 vs 7) dpi	RT21,72	RT21,72	RT21,72	n/a	n/a	n/a	n/a	n/a	n/a	n/a	n/a	n/a	n/a
29.57	217	-1.86084	wt_mock: (3 vs 7) dpi	RT29,57(Carbohydrate)	RT29,57(Carbohydrate)	RT29,57(Carbohydrate)	n/a	n/a	n/a	n/a	n/a	n/a	n/a	n/a	n/a	Carbohydrates
26.23	345	-1.40344	wt_mock: (3 vs 7) dpi	RT26,23	RT26,23	RT26,23	n/a	n/a	n/a	n/a	n/a	n/a	n/a	n/a	n/a	n/a
40.19	204	-1.39815	wt_mock: (3 vs 7) dpi	RT40,19 (Carbohydrate)	RT40,19 (Carbohydrate)	RT40,19 (Carbohydrate)	n/a	n/a	n/a	n/a	n/a	n/a	n/a	n/a	n/a	Carbohydrates
39.97	204	-1.29809	wt_mock: (3 vs 7) dpi	RT39,97(Carbohydrate)	RT39,97(Carbohydrate)	RT39,97(Carbohydrate)	n/a	n/a	n/a	n/a	n/a	n/a	n/a	n/a	n/a	Carbohydrates
35.94	335	-1.27629	wt_mock: (3 vs 7) dpi	a-Linolenic acid	a-Linolenic acid (1TMS)	(9Z,12Z,15Z)-Octadecatrienoic acid; alpha-Linolenic acid; 9,12,15-Octadecatrienoic acid; Linolenate; alpha-Linolenate	C06427	A222003	5280934	463-40-1	map00592alpha-Linolenic acid metabolism map01040Biosynthesis of unsaturated fatty acids map01060Biosynthesis of plant secondary metabolites map01070Biosynthesis of plant hormones	map00592 map01040 map01060 map01070	278.225	278.43	C18H30O2	Fatty acyls; Fatty acids and conjugates
25.78	73	-1.20768	wt_mock: (3 vs 7) dpi	D-Fructose	D-Fructose (1MEOX, 5TMS)	Levulose; Fruit sugar; D-arabino-Hexulose	C00095	A187002	439163	57-48-7	map00051Fructose and mannose metabolism map00052Galactose metabolism map00500Starch and sucrose metabolism map01120Microbial metabolism in diverse environments map02010ABC transporters	map00051 map00052 map00500 map01120 map02010	180.063	180.156	C6H12O6	Carbohydrates
14.75	278	-1.17152	wt_mock: (3 vs 7) dpi	Carbamic acid	Carbamic acid (3TMS)	Carbamate; Aminoformic acid	C01563	A116008	277	463-77-4 302-11-4	map00240Pyrimidine metabolism map00910Nitrogen metabolism	map00240 _map00910	61.0164	61.04	CH3NO2	Carboxylic acids
34.56	204	-1.11357	wt_mock: (3 vs 7) dpi	RT34,56(Carbohydrate)	RT34,56(Carbohydrate)	RT34,56(Carbohydrate)	n/a	n/a	n/a	n/a	n/a	n/a	n/a	n/a	n/a	Carbohydrates
20.54	255	-1.04096	wt_mock: (3 vs 7) dpi	RT20,54	RT20,54	RT20,54	n/a	n/a	n/a	n/a	n/a	n/a	n/a	n/a	n/a	n/a
12.51	86	-1.01781	wt_mock: (3 vs 7) dpi	L-Isoleucine	L-Isoleucine (1TMS)	2-Amino-3-methylvaleric acid	C00407	A119002	6306	73-32-5	map00280 Valine leucine and isoleucine degradationmap00290 Valine leucine and isoleucine biosynthesismap00460 Cyanoamino acid metabolismmap00960 Tropane piperidine and pyridine alkaloid biosynthesismap00966 Glucosinolate biosynthesismap00970 Aminoacyl-tRNA biosynthesismap01110 Biosynthesis of secondary metabolitesmap01210 2-Oxocarboxylic acid metabolismmap01230 biosynthesis of amino acidsmap02010…	map00280 map00290 map00460 map00960 map00966 map00970 map01210 map02010 map04974 map04978	131.095	131.173	C6H13NO2	Amino acids
38	204	-0.926921	wt_mock: (3 vs 7) dpi	RT38,00	RT38,00	RT38,00	n/a	n/a	n/a	n/a	n/a	n/a	n/a	n/a	n/a	n/a
22.32	199	-0.920956	wt_mock: (3 vs 7) dpi	RT22,32	RT22,32	RT22,32	n/a	n/a	n/a	n/a	n/a	n/a	n/a	n/a	n/a	n/a
15.06	201	-0.861488	wt_mock: (3 vs 7) dpi	Octanoic acid	Octanoic acid (TMS)	Caprylic acid; Octylic acid	C06423	A127006	379	124-07-2	map00061Fatty acid biosynthesis map01060Biosynthesis of plant secondary metabolites map01066Biosynthesis of alkaloids derived from terpenoid and polyketide	map00061 map01060 map01066	144.115	144.211	C8H16O2	Fatty acyls; Fatty acids and conjugates
26.28	217	-0.813399	wt_mock: (3 vs 7) dpi	D-Fructose	D-Fructose (1MEOX, 5TMS)	Levulose; Fruit sugar; D-arabino-Hexulose	C00095	A187002	439163	57-48-7	map00051Fructose and mannose metabolism map00052Galactose metabolism map00500Starch and sucrose metabolism map01120Microbial metabolism in diverse environments map02010ABC transporters	map00051 map00052 map00500 map01120 map02010	180.063	180.156	C6H12O6	Carbohydrates
23.8	147	-0.779091	wt_mock: (3 vs 7) dpi	RT23,80 (Carbohydrate)	RT23,80 (Carbohydrate)	RT23,80 (Carbohydrate)	n/a	n/a	n/a	n/a	n/a	n/a	n/a	n/a	n/a	Carbohydrates
34.08	204	-0.768053	wt_mock: (3 vs 7) dpi	RT34,08(Carbohydrate)	RT34,08(Carbohydrate)	RT34,08(Carbohydrate)	n/a	n/a	n/a	n/a	n/a	n/a	n/a	n/a	n/a	Carbohydrates
40.09	204	-0.606831	wt_mock: (3 vs 7) dpi	RT40,09 (Carbohydrate)	RT40,09 (Carbohydrate)	RT40,09 (Carbohydrate)	n/a	n/a	n/a	n/a	n/a	n/a	n/a	n/a	n/a	Carbohydrates
34.84	319	-0.566211	wt_mock: (3 vs 7) dpi	Sedoheptulose	Sedoheptulose (MEOX, 6TMS)	D-altro-Heptulose; D-Sedoheptulose; Volemulose	C02076	n/a	439645	3019-74-7	map00710Carbon fixation in photosynthetic organisms	map00710	210.182	210.074	C7H14O7	Carbohydrates
29.2	316	-0.551909	wt_mock: (3 vs 7) dpi	RT29,20	RT29,20	RT29,20	n/a	n/a	n/a	n/a	n/a	n/a	n/a	n/a	n/a	n/a
39.27	73	-0.478431	wt_mock: (3 vs 7) dpi	Oleamide	Oleamide (1TMS)	Oleyl amide; (Z)-9-Octadecenamide; (cis)-9-Octadecenoic acid; Oleic acid amide	C19670	A223003	5283387	301-02-0	n/a	n/a	281.272	281.484	C18H35NO	Fatty acyls; Fatty acids and conjugates
30.14	172	-0.468267	wt_mock: (3 vs 7) dpi	RT30,14	RT30,14	RT30,14	n/a	n/a	n/a	n/a	n/a	n/a	n/a	n/a	n/a	n/a
29.14	204	-0.465445	wt_mock: (3 vs 7) dpi	RT29,14(Carbohydrate)	RT29,14(Carbohydrate)	RT29,14(Carbohydrate)	n/a	n/a	n/a	n/a	n/a	n/a	n/a	n/a	n/a	Carbohydrate
31.68	433	-0.442462	wt_mock: (3 vs 7) dpi	RT31,68	RT31,68	RT31,68	n/a	n/a	n/a	n/a	n/a	n/a	n/a	n/a	n/a	n/a
23.39	114	-0.424243	wt_mock: (3 vs 7) dpi	RT23,39	RT23,39	RT23,39	n/a	n/a	n/a	n/a	n/a	n/a	n/a	n/a	n/a	n/a
32.01	414	-0.406981	wt_mock: (3 vs 7) dpi	RT32,01	RT32,01	RT32,01	n/a	n/a	n/a	n/a	n/a	n/a	n/a	n/a	n/a	n/a
11.81	86	-0.368796	wt_mock: (3 vs 7) dpi	L-Leucine	L-Leucine (1TMS)	L-Leucine; 2-Amino-4-methylvaleric acid; (2S)-alpha-2-Amino-4-methylvaleric acid; (2S)-alpha-Leucine	C00123	A129002	3423	61-90-5	map00280Valine, leucine and isoleucine degradation map00290Valine, leucine and isoleucine biosynthesis map00966;Glucosinolate biosynthesis map00970Aminoacyl-tRNA biosynthesis map01065Biosynthesis of alkaloids derived from histidine and purine map012102-Oxocarboxylic acid metabolism map01230Biosynthesis of amino acids map02010ABC transporters	map00280 map00290 map00966 map00970 map01065 map01210 map01230 map02010	131.095	131.095	C6H13NO2	Amino acids
44.09	204	-0.33021	wt_mock: (3 vs 7) dpi	RT44,09 (Carbohydrate)	RT44,09 (Carbohydrate)	RT44,09 (Carbohydrate)	n/a	n/a	n/a	n/a	n/a	n/a	n/a	n/a	n/a	Carbohydrates
46.16	202	-0.230562	wt_mock: (3 vs 7) dpi	RT46,16(Amino acid)	RT46,16(Amino acid)	RT46,16(Amino acid)	n/a	n/a	n/a	n/a	n/a	n/a	n/a	n/a	n/a	Amino acids
18.35	117	-0.210451	wt_mock: (3 vs 7) dpi	RT18,35	RT18,35	RT18,35	n/a	n/a	n/a	n/a	n/a	n/a	n/a	n/a	n/a	n/a
24.21	103	-0.16203	wt_mock: (3 vs 7) dpi	RT24,21	RT24,21	RT24,21	n/a	n/a	n/a	n/a	n/a	n/a	n/a	n/a	n/a	n/a
27.02	217	-0.114673	wt_mock: (3 vs 7) dpi	Xylitol	Xylitol (5TMS)	Xylitol	C00379	A171001	6912	87-99-0	map00040Pentose and glucuronate interconversions map01100Metabolic pathways map02010ABC transporters	map00040 map01100 map02010	152.068	152.146	C5H12O5	Carbohydrates; Carbohydrate derivatives; Sugar alcohols
31.85	73	-0.0973854	wt_mock: (3 vs 7) dpi	RT31,85(Carbohydrate)	RT31,85(Carbohydrate)	RT31,85(Carbohydrate)	n/a	n/a	n/a	n/a	n/a	n/a	n/a	n/a	n/a	Carbohydrates
21.56	117	-0.0811813	wt_mock: (3 vs 7) dpi	RT21.56	RT21.56	RT21.56	n/a	n/a	n/a	n/a	n/a	n/a	n/a	n/a	n/a	n/a
28.25	73	-0.0808854	wt_mock: (3 vs 7) dpi	RT28,25(Carbohydrate)	RT28,25(Carbohydrate)	RT28,25(Carbohydrate)	n/a	n/a	n/a	n/a	n/a	n/a	n/a	n/a	n/a	Carbohydrates
38.31	59	0	wt_mock: (3 vs 7) dpi	Oleamide	Oleamide	Oleyl amide; (Z)-9-Octadecenamide	C19670	n/a	5283387	301-02-0	R09537 (Oleamide is an organic compound with the formula CH3(CH2)7CH=CH(CH2)7CONH2. It is the amide derived from the fatty acid oleic acid. It is a colorless waxy solid and occurs in nature. Sometimes labeled as a fatty acid primary amide (FAPA), it is biosynthesized from N-oleoylglycine)	R09537	281.272	281.477	C18H35NO	Amides
26.43	204	0	wt_mock: (3 vs 7) dpi	RT26,43 (Carbohydrate)	RT26,43 (Carbohydrate)	RT26,43 (Carbohydrate)	n/a	n/a	n/a	n/a	n/a	n/a	n/a	n/a	n/a	Carbohydrates
27.96	170	0.0401153	wt_mock: (3 vs 7) dpi	RT27.96	RT27.96	RT27.96	n/a	n/a	n/a	n/a	n/a	n/a	n/a	n/a	n/a	n/a
25.65	73	0.106449	wt_mock: (3 vs 7) dpi	D-Fructose	D-Fructose (1MEOX, 5TMS)	Levulose; Fruit sugar; D-arabino-Hexulose	C00095	A187002	439163	57-48-7	map00051Fructose and mannose metabolism map00052Galactose metabolism map00500Starch and sucrose metabolism map01120Microbial metabolism in diverse environments map02010ABC transporters	map00051 map00052 map00500 map01120 map02010	180.063	180.156	C6H12O6	Carbohydrates
31.57	73	0.108305	wt_mock: (3 vs 7) dpi	RT31,57 (Carbohydrate)	RT31,57 (Carbohydrate)	RT31,57 (Carbohydrate)	n/a	n/a	n/a	n/a	n/a	n/a	n/a	n/a	n/a	Carbohydrates; Carbohydrate derivatives; Sugar alcohols
21.63	159	0.137494	wt_mock: (3 vs 7) dpi	RT21,63	RT21,63	RT21,63	n/a	n/a	n/a	n/a	n/a	n/a	n/a	n/a	n/a	n/a
32.34	75	0.207326	wt_mock: (3 vs 7) dpi	Palmitoleic acid	Palmitoleic acid (1TMS)	(9Z)-Hexadecenoic acid; Palmitoleic acid; cis-9-Hexadecenoic acid; (9Z)-Hexadec-9-enoate	C08362	A203002	445638	373-49-9	map00061Fatty acid biosynthesis	map00061	254.225	254.408	C16H30O2	Fatty acyls; Fatty Acids and Conjugates
24.69	328	0.23548	wt_mock: (3 vs 7) dpi	RT24.69	RT24.69	RT24.69	n/a	n/a	n/a	n/a	n/a	n/a	n/a	n/a	n/a	n/a
13.81	228	0.263529	wt_mock: (3 vs 7) dpi	RT13,81	RT13,81	RT13,81	n/a	n/a	n/a	n/a	n/a	n/a	n/a	n/a	n/a	n/a
35.34	319	0.276922	wt_mock: (3 vs 7) dpi	Sedoheptulose	Sedoheptulose (MEOX, 6TMS)	D-altro-Heptulose; D-Sedoheptulose; Volemulose	C02076	n/a	439645	3019-74-7	map00710Carbon fixation in photosynthetic organisms	map00710	210.182	210.074	C7H14O7	Carbohydrates
21.34	205	0.345457	wt_mock: (3 vs 7) dpi	RT21,34	RT21,34	RT21,34	n/a	n/a	n/a	n/a	n/a	n/a	n/a	n/a	n/a	n/a
27.29	73	0.389458	wt_mock: (3 vs 7) dpi	RT27,29	RT27,29	RT27,29	n/a	n/a	n/a	n/a	n/a	n/a	n/a	n/a	n/a	n/a
24.85	257	0.403223	wt_mock: (3 vs 7) dpi	Lauric acid	Lauric acid (1TMS)	Dodecanoic acid; Dodecanoate; Dodecylcarboxylate; Lauric acid	C02679	A166003	3893	55520-95-1	map00061Fatty acid biosynthesis map01100Metabolic pathways	map00061 map01100	200.178	200.318	C12H24O2	Fatty acyls; Fatty acids and conjugates
26.47	307	0.439563	wt_mock: (3 vs 7) dpi	Xylitol	Xylitol (5TMS)	Xylitol	C00379	A171001	6912	87-99-0	map00040Pentose and glucuronate interconversions map01100Metabolic pathways map02010ABC transporters	map00040 map01100 map02010	152.068	152.146	C5H12O5	Carbohydrates; Carbohydrate derivatives; Sugar alcohols
23.08	219	0.480027	wt_mock: (3 vs 7) dpi	Propanoic acid	Propanoic acid 3TMS	Propanoate; Propionate; Propionic acid	C00163	n/a	1032	38166-00-6	map00640Propanoate metabolism map00642Ethylbenzene degradation map00760Nicotinate and nicotinamide metabolism map01100Metabolic pathways map01120Microbial metabolism in diverse environments map01220Degradation of aromatic compounds map04973Carbohydrate digestion and absorption map04974Protein digestion and absorption	map00640 _map00642 _map00760 _map01100 _map01120 _map01220 _map04973 _map04974	74.0368	74.0785	C3H6O2	Carboxylic acids
29.96	73	0.510021	wt_mock: (3 vs 7) dpi	RT29,96 (Carboxylic acid)	RT29,96 (Carboxylic acid)	RT29,96 (Carboxylic acid)	n/a	n/a	n/a	n/a	n/a	n/a	n/a	n/a	n/a	Carboxylic acids
30.63	319	0.534716	wt_mock: (3 vs 7) dpi	RT30,63 (Carbohydrate)	RT30,63 (Carbohydrate)	RT30,63 (Carbohydrate)	n/a	n/a	n/a	n/a	n/a	n/a	n/a	n/a	n/a	Carbohydrates
29.03	285	0.563818	wt_mock: (3 vs 7) dpi	Myristic acid	Myristic acid (1TMS)	Tetradecanoic acid; Tetradecanoate	C06424	A204021	11005	544-63-8	map00061Fatty acid biosynthesis	map00061	228.209	228.371	C14H28O2	Fatty acyls; Fatty acids and conjugates
18.08	171	0.569463	wt_mock: (3 vs 7) dpi	Oxalic acid	Oxalic acid (2TMS)	Oxalate;Ethanedioic acid	C00209	A113002	971	18294-04-7	map00625Chloroalkane and chloroalkene degradation map00630Glyoxylate and dicarboxylate metabolism map01100Metabolic pathways map01120Microbial metabolism in diverse environments	map00625 map00630 map01100 map01120	89.9953	90.0349	C2H2O4	Carboxylic acids
36.06	339	0.583574	wt_mock: (3 vs 7) dpi	Oleic acid	Oleic acid (1TMS)	(9Z)-Octadecenoic acid; (Z)-Octadec-9-enoic acid; Oleate	C00712	A222001	445639	112-80-1	map00061Fatty acid biosynthesis map00073Cutin, suberine and wax biosynthesis map01040Biosynthesis of unsaturated fatty acids map01060Biosynthesis of plant secondary metabolites	map00061 map00073 map01040 map01060	282.256	282.461	C18H34O2	Fatty acyls; Fatty acids and conjugates
17.49	245	0.598636	wt_mock: (3 vs 7) dpi	Fumaric acid	Fumaric acid (2TMS)	Fumarate; trans-Butenedioic acid	C00122	A137001	444972	110-17-8	map00020Citrate cycle (TCA cycle) map00190Oxidative phosphorylation map00220Arginine biosynthesis map00250Alanine, aspartate and glutamate metabolism map00350Tyrosine metabolism map00360Phenylalanine metabolism map00620Pyruvate metabolism map00643Styrene degradation map00650Butanoate metabolism map00720Carbon fixation pathways in prokaryotes map00760Nicotinate and nicotinamide metabolism map01060…	map00020 map00190 map00220 map00250 map00350 map00360 map00620 map00643 map00650 map00720 map00760 map01060 map01061 map01062 map01063 map01064 map01065 map01066 map01070 map01110 map01120 map01130 map01200	116.011	116.072	C4H4O4	Carboxylic acids
28.75	204	0.612185	wt_mock: (3 vs 7) dpi	Shikimic Acid	Shikimic Acid (4TMS)	Shikimate; 3,4,5-Trihydroxy-1-cyclohexenecarboxylic acid	C00493	A181002	8742	55520-78-0	map00400Phenylalanine, tyrosine and tryptophan biosynthesismap01060Biosynthesis of plant secondary metabolites map01061Biosynthesis of phenylpropanoid map01063Biosynthesis of alkaloids derived from shikimate pathway map01070Biosynthesis of plant hormones map01100Metabolic pathways map01110Biosynthesis of secondary metabolites map01130Biosynthesis of antibiotics map01230Biosynthesis of amino acids	map00400 map01060 map01061 map01063 map01070 map01100 map01110 map01130 map01230	174.053	174.151	C7H10O5	Carboxylic acids
20.91	232	0.632187	wt_mock: (3 vs 7) dpi	Aspartic acid	Aspartic acid (3TMS)	L-Aspartate; 2-Aminosuccinic acid; L-Asp	C00049	A152002	3351	56-84-8	map00220Arginine biosynthesis map00250Alanine, aspartate and glutamate metabolism map00260Glycine, serine and threonine metabolism map00270Cysteine and methionine metabolism map00300Lysine biosynthesis map00340Histidine metabolism map00410beta-Alanine metabolism map00460Cyanoamino acid metabolism map00760Nicotinate and nicotinamide metabolism map00770Pantothenate and CoA biosynthesis map00970Amin…	map00220 map00250 map00260 map00270 map00300 map00340 map00410 map00460 map00760 map00770 map00970 map01064 map01210 map01230 map02010	133.038	133.103	C4H7NO4	Amino acids
30.34	307	0.642317	wt_mock: (3 vs 7) dpi	RT30.34 (Sugar acid)	RT30.34 (Sugar acid)	RT30.34 (Sugar acid)	n/a	n/a	n/a	n/a	n/a	n/a	n/a	n/a	n/a	Carbohydrates
25.07	73	0.687485	wt_mock: (3 vs 7) dpi	RT25,07	RT25,07	RT25,07	n/a	n/a	n/a	n/a	n/a	n/a	n/a	n/a	n/a	n/a
26.11	73	0.759273	wt_mock: (3 vs 7) dpi	D-Fructose	D-Fructose (1MEOX, 5TMS)	Levulose; Fruit sugar; D-arabino-Hexulose	C00095	A187002	439163	57-48-7	map00051Fructose and mannose metabolism map00052Galactose metabolism map00500Starch and sucrose metabolism map01120Microbial metabolism in diverse environments map02010ABC transporters	map00051 map00052 map00500 map01120 map02010	180.063	180.156	C6H12O6	Carbohydrates
21.39	73	0.865042	wt_mock: (3 vs 7) dpi	Malic acid	Malic acid (3TMS)	(S)-Malate;_L-Malate;_L-Apple acid;_L-Malic acid;_L-2-Hydroxybutanedioic acid;_Malate;_Malic acid	C00149	A149001	222656	97-67-6	map00020Citrate cycle (TCA cycle) map00620Pyruvate metabolism map00630Glyoxylate and dicarboxylate metabolism map00680Methane metabolism map00710Carbon fixation in photosynthetic organisms map00720Carbon fixation pathways in prokaryotes map01060Biosynthesis of plant secondary metabolites map01061Biosynthesis of phenylpropanoids map01062Biosynthesis of terpenoids and steroids map01063Biosynthesis …	map00020 map00620 map00630 map00680 map00710 map00720 map01060 map01061 map01062 map01063 map01064 map01065 map01066 map01070 map01110 map01130 map01200	134.021	134.087	C4H6O5	Carboxylic acids
43.26	236	0.909713	wt_mock: (3 vs 7) dpi	Adenosine	Adenosine (4TMS)	Adenine nucleoside; Adenine riboside	C00212	A273001	60961	58-61-7	map00230Purine metabolism	map00230	267.097	267.241	C10H13N5O4	Nucleic acids, nucleotides and nucleosides; Purinenucleosides
27.82	357	0.921472	wt_mock: (3 vs 7) dpi	Glycerol-3-phosphate	Glycerol-3-phosphate (4TMS)	DL-Glycerol 1-phosphate; Glycerol 1-phosphate; Glycerol-3-phosphate; rac-Glycerol 1-phosphate; DL-Glyceryl 1-phosphate; DL-Glycerol 3-phosphate	C00093	A177002	754	57-03-4	map00561Glycerolipid metabolism map00564Glycerophospholipid metabolism map01100Metabolic pathwaysmap01110Biosynthesis of secondary metabolites map02010ABC transporters map05231Choline metabolism in cancer	map00561 map00564 map01100 map01110 map02010 map05231	172.014	172.074	C3H9O6P	Carbohydrates; Carbohydrates; Carbohydrate derivatives; Carbohydrate phosphates
28.47	73	0.940072	wt_mock: (3 vs 7) dpi	RT28,47	RT28,47	RT28,47	n/a	n/a	n/a	n/a	n/a	n/a	n/a	n/a	n/a	n/a
32.39	204	0.962099	wt_mock: (3 vs 7) dpi	RT32,39(Carbohydrate)	RT32,39(Carbohydrate)	RT32,39(Carbohydrate)	n/a	n/a	n/a	n/a	n/a	n/a	n/a	n/a	n/a	Carbohydrates
45.54	361	0.971904	wt_mock: (3 vs 7) dpi	Sucrose	Sucrose (8TMS)	Cane sugar; Saccharose; 1-alpha-D-Glucopyranosyl-2-beta-D-fructofuranoside	C00089	A264001	632328	19159-25-2	map00052 Galactose metabolismmap00500 Starch and sucrose metabolismmap01100 Metabolic pathwaysmap02010 ABC transportersmap02060 Phosphotransferase system (PTS)	map00052 map00500 map01100 map02010 map02060	342.116	342.297	C12H22O11	Carbohydrates and carbohydrate conjugates
12.73	241	0.998179	wt_mock: (3 vs 7) dpi	Phosphoric acid, monomethyl ester	Phosphoric acid, monomethyl ester (2TMS)	Methyl dihydrogen phosphate	n/a	A119001	13130	812-00-0	n/a	n/a	111.993	112.021	CH5O4P	Phosphoric acid derivatives
17.29	147	1.10759	wt_mock: (3 vs 7) dpi	Glyceric acid	Glyceric acid (3TMS)	D-Glycerate; Glycerate; (R)-Glycerate	C00258	A135003	439194	473-81-4	map00030Pentose phosphate pathway map00260Glycine, serine and threonine metabolism map00561Glycerolipid metabolism map00630Glyoxylate and dicarboxylate metabolism map00680Methane metabolism map01110Biosynthesis of secondary metabolites	map00030 map00260 map00561 map00630 map00680 map01110	106.027	106.077	C3H6O4	Carboxylic acids
14.48	179	1.12049	wt_mock: (3 vs 7) dpi	Benzoic acid	Benzoic acid (1TMS)	Benzoate; Benzenecarboxylic acid; Phenylformic acid; Dracylic acid	C00180	A128003	243	65-85-0	map00360Phenylalanine metabolism map00362Benzoate degradation map00621Dioxin degradation map00623Toluene degradation map00627Aminobenzoate degradation map01063Biosynthesis of alkaloids derived from shikimate pathway map01110Biosynthesis of secondary metabolites map01120Microbial metabolism in diverse environments map01220Degradation of aromatic compounds	map00360 _map00362 _map00621 _map00623 _map00627 _map01063 _map01110 _map01120 _map01220	122.037	122.121	C7H6O2	Carboxylic acids
42.4	204	1.18783	wt_mock: (3 vs 7) dpi	RT42,40 (Carbohydrate)	RT42,40 (Carbohydrate)	RT42,40 (Carbohydrate)	n/a	n/a	n/a	n/a	n/a	n/a	n/a	n/a	n/a	Carbohydrates
29.26	82	1.31239	wt_mock: (3 vs 7) dpi	RT29,26	RT29,26	RT29,26	n/a	n/a	n/a	n/a	n/a	n/a	n/a	n/a	n/a	n/a
35.83	73	1.5114	wt_mock: (3 vs 7) dpi	Linoleic acid	Linoleic acid (1TMS)	Linoleate; (9Z,12Z)-Octadecadienoic acid; 9-cis,12-cis-Octadecadienoate; 9-cis,12-cis-Octadecadienoic acid	C01595	A221003	5280450	60-33-3	map00591Linoleic acid metabolism map01040Biosynthesis of unsaturated fatty acids map01060Biosynthesis of plant secondary metabolites	map00591 map01040 map01060	280.24	280.445	C18H32O2	Fatty acyls; Fatty acids and conjugates
32.2	361	1.52274	wt_mock: (3 vs 7) dpi	RT32,20	RT32,20	RT32,20	n/a	n/a	n/a	n/a	n/a	n/a	n/a	n/a	n/a	n/a
43.93	361	1.62593	wt_mock: (3 vs 7) dpi	a,a-Trehalose	a,a-Trehalose (8TMS)	alpha,alpha-Trehalose;_alpha,alpha'-Trehalose;_Trehalose	C01083	A274002	521102	99-20-7	map00500Starch and sucrose metabolism map01100Metabolic pathways map01110Biosynthesis of secondary metabolites map02010ABC transporters map02060Phosphotransferase system (PTS)	map00500 map02010 map02060	342.116	342.297	C12H22O11	Carbohydrates; Disaccharides
24.08	73	1.70997	wt_mock: (3 vs 7) dpi	Glycerol	Glycerol (3TMS)	Glycerin; 1,2,3-Trihydroxypropane; 1,2,3-Propanetriol	C00116	A129003	753	56-81-5	map00040Pentose and glucuronate interconversions map00052Galactose metabolism map00561Glycerolipid metabolism map02010ABC transporters	map00040 map00052 map00561 map02010	92.0473	92.0938	C3H8O3	Carbohydrates; Carbohydrate derivatives; Sugar alcohols
21.95	156	1.80607	wt_mock: (3 vs 7) dpi	Pyroglutamic acid	Pyroglutamic acid (2TMS)	Pidolic acid; 5-Oxoproline; 5-Pyrrolidone-2-carboxylic acid; Pyroglutamate; 5-Oxo-L-proline; L-Pyroglutamic acid; L-5-Pyrrolidone-2-carboxylic acid	C01879	A153002	7405	98-79-3	map00480Glutathione metabolism	map00480	129.043	129.114	C5H7NO3	Amino acids
27.89	73	1.81356	wt_mock: (3 vs 7) dpi	RT27,89	RT27,89	RT27,89	n/a	n/a	n/a	n/a	n/a	n/a	n/a	n/a	n/a	n/a
18.25	147	1.82925	wt_mock: (3 vs 7) dpi	Threonic acid-1,4-lactone	Threonic acid-1,4-lactone (2TMS)	L-Threonic acid-1,4-lactone; Threonolactone; 21730-93-8; Threonic acid-1,4-lactone; (3R,4S)-3,4-dihydroxyoxolan-2-one; L-Threonolactone	n/a	A140005	2724794	55220-79-6	n/a	n/a	118.027	118.088	C4H6O4	Carboxylic acids; Carboxylic acids esters
33.85	311	1.84721	wt_mock: (3 vs 7) dpi	RT33,85(Fatty acid)	RT33,85(Fatty acid)	RT33,85(Fatty acid)	n/a	n/a	n/a	n/a	n/a	n/a	n/a	n/a	n/a	Fatty acid
15.03	132	1.88222	wt_mock: (3 vs 7) dpi	L-Serine	L-Serine (2TMS)	L-2-Amino-3-hydroxypropionic acid; L-3-Hydroxy-alanine; Serine	C00065	A138001	5951	56-45-1	map00260Glycine, serine and threonine metabolism map00261Monobactam biosynthesis map00270Cysteine and methionine metabolism map00460Cyanoamino acid metabolism map00600Sphingolipid metabolism map00630Glyoxylate and dicarboxylate metabolism map00680Methane metabolism_map00920Sulfur metabolism map00970Aminoacyl-tRNA biosynthesis map01060Biosynthesis of plant secondary metabolites map01110Biosynthesi…	map00260 map00261 map00270 map00460 map00600 map00630 map00680 map00920 map00970 map01060 map01110 map01200 map01230	105.043	105.093	C3H7NO3	Amino acids
16.59	147	1.99394	wt_mock: (3 vs 7) dpi	Succinic acid	Succinic acid (2TMS)	Succinate; Butanedionic acid; Ethylenesuccinic acid	C00042	A134001	1110	110-15-6	map00020Citrate cycle (TCA cycle)_map00190Oxidative phosphorylation_map00250Alanine, aspartate and glutamate metabolism_map00350Tyrosine metabolism_map00360Phenylalanine metabolism_map00361Chlorocyclohexane and chlorobenzene degradation_map00620Pyruvate metabolism_map00630Glyoxylate and dicarboxylate metabolism_map00640Propanoate metabolism_map00650Butanoate metabolism_map00720Carbon fixation pat…	map00020 map00190 map00250 map00350 map00360 map00361 map00620 map00630 map00640 map00650 map00720 map00760 map00920 map01060 map01061 map01062 map01063 map01064 map01065 map01066map01070 map01100 map01110 map01200	118.027	118.088	C4H6O4	Carboxylic acids
33.37	368	2.01673	wt_mock: (3 vs 7) dpi	Sinapic acid	Sinapic acid (2TMS)	Cinnamic acid, 4-hydroxy-3,5-dimethoxy, bis-tms; Sinapinic acid, bis-tms; SINAPINIC ACID (2tms); 2-Propenoic acid, 3-[3,5-dimethoxy-4-[(trimethylsilyl)oxy]phenyl]-, trimethylsilyl ester; Trimethylsilyl 3-(3,5-dimethoxy-4-[(trimethylsilyl)oxy]phenyl)-2-propenoate; Sinapinic acid, tms; (E)-Sinapic acid, tms; (Z)-Sinapic acid, tms; Sinapic acid, O,O'-di(trimethylsilyl)-; Cinnamic acid, 3,5-dimethoxy…	C00482	A207001(cis);A225001(trans)	637775	530-59-6	map00940Phenylpropanoid biosynthesis_map01061Biosynthesis of phenylpropanoids_map01110Biosynthesis of secondary metabolites	map00940 _map01061 _map01110	224.068	224.21	C11H12O5	Carboxylic acids; Phenylpropanoids
37.13	249	2.03803	wt_mock: (3 vs 7) dpi	RT37,13	RT37,13	RT37,13	n/a	n/a	n/a	n/a	n/a	n/a	n/a	n/a	n/a	n/a
40.06	318	2.0427	wt_mock: (3 vs 7) dpi	D-Myo-inositol phosphate	D-myo-Inositol 1,3,5,6-5P (7TMS)	D-myo-Inositol 1,3,4,5,6-pentakisphosphate; Inositol 1,3,4,5,6-pentakisphosphate	C01284	n/a	439468	20298-95-7	map00562Inositol phosphate metabolism map01100Metabolic pathways map04070Phosphatidylinositol signaling system	map00562 map01100 map04070	579.895	580.055	C6H17O21P5	Carbohydrates; Phosphoric acid derivatives
36.55	368	2.09776	wt_mock: (3 vs 7) dpi	Cinnamic acid	Cinnamic acid	trans-Cinnamate; trans-Cinnamic acid; (E)-Cinnamate; (2E)-3-Phenylprop-2-enoate	C00423	n/a	n/a	n/a	n/a	n/a	n/a	n/a	n/a	Carboxylic acids; Phenylpropanoids
23.35	292	2.31595	wt_mock: (3 vs 7) dpi	Erythronic acid	Erythronic acid (4TMS)	Erythronic acid; D-erythronic acid; (2R,3R)-2,3,4-trihydroxybutanoic acid; Erythronate; 2,3,4-trihydroxybutanoate	n/a	A154001	2781043	13752-84-6	n/a	n/a	136.037	136.103	C4H8O5	Fatty acyls; Fatty acids and conjugates; Carboxylic acids
17.72	215	2.35366	wt_mock: (3 vs 7) dpi	Nonanoic acid	Nonanoic acid (1TMS)	Nonanoate; Pelargonic acid	C01601	A138003	8158	112-05-0	n/a	n/a	158.131	158.238	C9H18O2	Fatty acyls; Fatty acids and conjugates
22.57	130	2.44281	wt_mock: (3 vs 7) dpi	Indole-3-lactic acid	Indole-3-lactic acid	Indolelactate	C02043	n/a	92904	1821-52-9	map00380 Tryptophan metabolism	map00380	205.074	205.21	C11H11NO3	Alkaloids; Indole alkaloids
16.36	147	2.55374	wt_mock: (3 vs 7) dpi	Maleic acid	Maleic acid (2TMS)	Maleate; cis-Butenedioic acid	C01384	A133003	444266	23508-82-9	map00350Tyrosine metabolism map00650Butanoate metabolism map00760Nicotinate and nicotinamide metabolism map01120Microbial metabolism in diverse environments	map00350 map00650 map00760 map01120	116.011	116.072	C4H4O4	Carboxylic acids
35.93	339	2.69431	wt_mock: (3 vs 7) dpi	Oleic acid	Oleic acid (1TMS)	(9Z)-Octadecenoic acid; (Z)-Octadec-9-enoic acid; Oleate	C00712	A222001	445639	112-80-1	map00061Fatty acid biosynthesis map00073Cutin, suberine and wax biosynthesis map01040Biosynthesis of unsaturated fatty acids map01060Biosynthesis of plant secondary metabolites	map00061 map00073 map01040 map01060	282.256	282.461	C18H34O2	Fatty acyls; Fatty acids and conjugates
32.86	313	3.11426	wt_mock: (3 vs 7) dpi	Palmitic acid	Palmitic acid (1TMS)	Hexadecanoic acid; Hexadecanoate; Hexadecylic acid; Palmitate; Cetylic acid	C00249	A205001	985	57-10-3	map00061Fatty acid biosynthesis_map00062Fatty acid elongation_map00071Fatty acid degradation_map00073Cutin, suberine and wax biosynthesis_map01040Biosynthesis of unsaturated fatty acids_map01060Biosynthesis of plant secondary metabolites_map01212Fatty acid metabolism	map00061 map00062 map00071 map00073 map01040 map01060 map01212	256.24	256.424	C16H32O2	Fatty acyls; Fatty acids and conjugates
30.47	217	3.61967	wt_mock: (3 vs 7) dpi	D-Fructose	D-Fructose (1MEOX, 5TMS)	Levulose; Fruit sugar; D-arabino-Hexulose	C00095	A187002	439163	57-48-7	map00051Fructose and mannose metabolism map00052Galactose metabolism map00500Starch and sucrose metabolism map01120Microbial metabolism in diverse environments map02010ABC transporters	map00051 map00052 map00500 map01120 map02010	180.063	180.156	C6H12O6	Carbohydrates
30.25	73	4.03521	wt_mock: (3 vs 7) dpi	D-Fructose	D-Fructose (1MEOX, 5TMS)	Levulose; Fruit sugar; D-arabino-Hexulose	C00095	A188004	439163	57-48-7	map00051Fructose and mannose metabolism map00052Galactose metabolism map00500Starch and sucrose metabolism map01100Metabolic pathways map01120Microbial metabolism in diverse environments map02010ABC transporters map02060Phosphotransferase system (PTS) map04742Taste transduction map04931Insulin resistance map04973Carbohydrate digestion and absorption	map00051 map00052 map00500 map01100 map01120 map02010 map02060 map04742 map04931 map04973	180.063	180.156	C6H12O6	Carbohydrates
27.41	73	4.1728	wt_mock: (3 vs 7) dpi	RT27,41	RT27,41	RT27,41	n/a	n/a	n/a	n/a	n/a	n/a	n/a	n/a	n/a	n/a
21.19	84	4.43283	wt_mock: (3 vs 7) dpi	Pyroglutamic acid	Pyroglutamic acid (1TMS)	Pidolic acid; 5-Oxoproline; Pyroglutamic acid; 5-Pyrrolidone-2-carboxylic acid; Pyroglutamate; 5-Oxo-L-proline; L-Pyroglutamic acid; L-5-Pyrrolidone-2-carboxylic acid	C01879	A153002	7405	98-79-3	map00480Glutathione metabolism	map00480	129.043	129.114	C5H7NO3	Amino acids
29.45	73	4.81896	wt_mock: (3 vs 7) dpi	2-Ketoglutaric acid	2-Ketoglutaric acid (2TMS)	Oxoglutarate: a-Ketoglutaric acid: 2-oxo-1,5-Pentanedioate	C00026	A158004	51	328-50-7	map00020Citrate cycle (TCA cycle) map00040Pentose and glucuronate interconversions map00053Ascorbate and aldarate metabolism map00220Arginine biosynthesis map00250Alanine, aspartate and glutamate metabolism map00300Lysine biosynthesis map00340Histidine metabolism map00365Furfural degradation map00430Taurine and hypotaurine metabolism map00471D-Glutamine and D-glutamate metabolism map00630Glyoxyla…	map00020 _map00040 _map00053 _map00220 _map00250 _map00300 _map00340 _map00365 _map00430 _map00471 _map00630 _map00650 _map00660 _map00720 _map01060 _map01061 _map01062 _map01063 _map01064 _map01065 _map01066 _map01070 _map01100 _map01110 _map01120 _map01130 _map01200 _map01210 _map01230 map04066 _map04727 _map04922 _map04964 _map04976 _map05230	146.021	146.098	C5H6O5	Carboxylic acids
33.31	204	5.72118	wt_mock: (3 vs 7) dpi	D-Glucose	D-Glucose (5TMS)	Grape sugar; Dextrose; Glucose; D-Glucopyranose	C00031	A191001	5793	50-99-7	map00010Glycolysis / Gluconeogenesis map00030Pentose phosphate pathway map00052Galactose metabolism map00500Starch and sucrose metabolism map00520Amino sugar and nucleotide sugar metabolism map00524Neomycin, kanamycin and gentamicin biosynthesis map00901Indole alkaloid biosynthesis map01110Biosynthesis of secondary metabolites map02010ABC transporters	map00010 map00030 map00052 map00500 map00520 map00524 map00901 map01110 map02010	180.063	180.156	C6H12O6	Carbohydrates
17.81	188	6.33435	wt_mock: (3 vs 7) dpi	L-Asparagine	L-Asparagine (3TMS)	2-Aminosuccinamic acid	C00152	A168001	6267	70-47-3	map00250Alanine, aspartate and glutamate metabolism map00460Cyanoamino acid metabolism map00970Aminoacyl-tRNA biosynthesis map01060Biosynthesis of plant secondary metabolites map01100Metabolic pathways map01110Biosynthesis of secondary metabolites map01230Biosynthesis of amino acids	map00250 map00460 map00970 map01060 map01110 map01230	132.053	132.118	C4H8N2O3	Amino acids
31.09	319	11.7349	wt_mock: (3 vs 7) dpi	D-Glucose	D-Glucose (1MEOX, 5TMS)	Grape sugar; Dextrose; Glucose; D-Glucopyranose	C00031	A191001	5793	50-99-7	map00010Glycolysis / Gluconeogenesis map00030Pentose phosphate pathway map00052Galactose metabolism map00500Starch and sucrose metabolism map00520Amino sugar and nucleotide sugar metabolism map00524Neomycin, kanamycin and gentamicin biosynthesis map00901Indole alkaloid biosynthesis map01110Biosynthesis of secondary metabolites map02010ABC transporters	map00010 map00030 map00052 map00500 map00520 map00524 map00901 map01110 map02010	180.063	180.156	C6H12O6	Carbohydrates
30.76	319	17.9818	wt_mock: (3 vs 7) dpi	D-Glucose	D-Glucose (1 MEOX, 5TMS)	Grape sugar; Dextrose; Glucose; D-Glucopyranose	C00031	A191001	5793	50-99-7	map00010Glycolysis / Gluconeogenesis map00030Pentose phosphate pathway map00052Galactose metabolism map00500Starch and sucrose metabolism map00520Amino sugar and nucleotide sugar metabolism map00521Streptomycin biosynthesis map00524Neomycin, kanamycin and gentamicin biosynthesis map00901Indole alkaloid biosynthesis map01100Metabolic pathways map01110Biosynthesis of secondary metabolites map01130B…	map00010 map00030 map00052 map00500 map00520 map00521 map00524 map00901 map01100 map01110 map01130 map02010 map02020 map02060 map04066 map04068 map04113 map04152 map04742 map04910 map04911 map04917 map04922 map04930 map04931 map04932 map04933 map04973 map04976 map04978 map05111 map05230	180.063	180.156	C6H12O6	Carbohydrates
35.26	143	-32.9701	bam3_3dpi: mock vs For	Phytol	Phytol (1TMS)	2-Hexadecen-1-ol, 3,7,11,15-tetramethyl ; Phytol; 3,7,11,15-TETRAMETHYL-2-HEXADECEN-1-OL; 7541-49-3; 3,7,11,15-Tetramethylhexadec-2-en-1-ol	C01389	A217006	5366244	150-86-7	R05618 R09068 R10659	R05618 R09068 R10659	296.308	296.531	C20H40O	Terpenoids; Diterpenoids
36.4	341	-20.5818	bam3_3dpi: mock vs For	Stearic acid	Stearic acid (1TMS)	Octadecanoic acid; Stearate	C01530	A225002	5281	57-11-4	map00061Fatty acid biosynthesis map01040Biosynthesis of unsaturated fatty acids map01060Biosynthesis of plant secondary metabolites	map00061 map01040 map01060	284.272	284.477	C18H36O2	Fatty acyls; Fatty acids and conjugates
31.46	204	-14.8755	bam3_3dpi: mock vs For	RT31,46 (Carbohydrate)	RT31,46 (Carbohydrate)	RT31,46 (Carbohydrate)	n/a	n/a	n/a	n/a	n/a	n/a	n/a	n/a	n/a	Carbohydrates; Carbohydrate derivatives; Sugar alcohols
27.89	73	-6.48222	bam3_3dpi: mock vs For	RT27,89	RT27,89	RT27,89	n/a	n/a	n/a	n/a	n/a	n/a	n/a	n/a	n/a	n/a
38.47	204	-6.3744	bam3_3dpi: mock vs For	2-O-Glycerol-a-d-galactopyranoside	2-O-Glycerol-?-d-galactopyranoside (6TMS)	2-O-Glycerol-a-d-galactopyranoside	n/a	n/a	91754126	534-68-9	n/a	n/a	n/a	n/a	n/a	Carbohydrates; Glycosides
30.82	244	-5.84885	bam3_3dpi: mock vs For	RT30,82	RT30,82	RT30,82	n/a	n/a	n/a	n/a	n/a	n/a	n/a	n/a	n/a	n/a
29.75	204	-5.09135	bam3_3dpi: mock vs For	RT29,75(Carbohydrate)	RT29,75(Carbohydrate)	RT29,75(Carbohydrate)	n/a	n/a	n/a	n/a	n/a	n/a	n/a	n/a	n/a	Carbohydrates
16.36	147	-4.62909	bam3_3dpi: mock vs For	Maleic acid	Maleic acid (2TMS)	Maleate; cis-Butenedioic acid	C01384	A133003	444266	23508-82-9	map00350Tyrosine metabolism map00650Butanoate metabolism map00760Nicotinate and nicotinamide metabolism map01120Microbial metabolism in diverse environments	map00350 map00650 map00760 map01120	116.011	116.072	C4H4O4	Carboxylic acids
28.75	204	-4.28783	bam3_3dpi: mock vs For	Shikimic Acid	Shikimic Acid (4TMS)	Shikimate; 3,4,5-Trihydroxy-1-cyclohexenecarboxylic acid	C00493	A181002	8742	55520-78-0	map00400Phenylalanine, tyrosine and tryptophan biosynthesismap01060Biosynthesis of plant secondary metabolites map01061Biosynthesis of phenylpropanoid map01063Biosynthesis of alkaloids derived from shikimate pathway map01070Biosynthesis of plant hormones map01100Metabolic pathways map01110Biosynthesis of secondary metabolites map01130Biosynthesis of antibiotics map01230Biosynthesis of amino acids	map00400 map01060 map01061 map01063 map01070 map01100 map01110 map01130 map01230	174.053	174.151	C7H10O5	Carboxylic acids
38.31	59	-4.11849	bam3_3dpi: mock vs For	Oleamide	Oleamide	Oleyl amide; (Z)-9-Octadecenamide	C19670	n/a	5283387	301-02-0	R09537 (Oleamide is an organic compound with the formula CH3(CH2)7CH=CH(CH2)7CONH2. It is the amide derived from the fatty acid oleic acid. It is a colorless waxy solid and occurs in nature. Sometimes labeled as a fatty acid primary amide (FAPA), it is biosynthesized from N-oleoylglycine)	R09537	281.272	281.477	C18H35NO	Amides
29.14	204	-3.53478	bam3_3dpi: mock vs For	RT29,14(Carbohydrate)	RT29,14(Carbohydrate)	RT29,14(Carbohydrate)	n/a	n/a	n/a	n/a	n/a	n/a	n/a	n/a	n/a	Carbohydrate
14.75	278	-3.20249	bam3_3dpi: mock vs For	Carbamic acid	Carbamic acid (3TMS)	Carbamate; Aminoformic acid	C01563	A116008	277	463-77-4 302-11-4	map00240Pyrimidine metabolism map00910Nitrogen metabolism	map00240 _map00910	61.0164	61.04	CH3NO2	Carboxylic acids
28.54	73	-2.92775	bam3_3dpi: mock vs For	RT28,54(Sugar acid)	RT28,54(Sugar acid)	RT28,54(Sugar acid)	n/a	n/a	n/a	n/a	n/a	n/a	n/a	n/a	n/a	Sugar acid
36.2	204	-2.88384	bam3_3dpi: mock vs For	RT36,20(Carbohydrate)	RT36,20(Carbohydrate)	RT36,20(Carbohydrate)	n/a	n/a	n/a	n/a	n/a	n/a	n/a	n/a	n/a	Carbohydrates
15.62	299	-2.67299	bam3_3dpi: mock vs For	Phosphoric acid	Phosphoric acid (3TMS)	Orthophosphate; Phosphate; Orthophosphoric acid	C00009	A129001	1004	7664-38-2	map00190Oxidative phosphorylation map00195Photosynthesis map00550Peptidoglycan biosynthesis map02010ABC transporters	map00190 map00195map00550 map02010	97.9769	97.9952	H3PO4	Phosphoric acid derivatives; Phosphoric acid
23.39	114	-2.6659	bam3_3dpi: mock vs For	RT23,39	RT23,39	RT23,39	n/a	n/a	n/a	n/a	n/a	n/a	n/a	n/a	n/a	n/a
24.69	328	-2.1732	bam3_3dpi: mock vs For	RT24.69	RT24.69	RT24.69	n/a	n/a	n/a	n/a	n/a	n/a	n/a	n/a	n/a	n/a
45.54	361	-2.15742	bam3_3dpi: mock vs For	Sucrose	Sucrose (8TMS)	Cane sugar; Saccharose; 1-alpha-D-Glucopyranosyl-2-beta-D-fructofuranoside	C00089	A264001	632328	19159-25-2	map00052 Galactose metabolismmap00500 Starch and sucrose metabolismmap01100 Metabolic pathwaysmap02010 ABC transportersmap02060 Phosphotransferase system (PTS)	map00052 map00500 map01100 map02010 map02060	342.116	342.297	C12H22O11	Carbohydrates and carbohydrate conjugates
15.73	147	-2.04476	bam3_3dpi: mock vs For	Glycerol	Glycerol (3TMS)	Glycerin; 1,2,3-Trihydroxypropane; 1,2,3-Propanetriol	C00116	A129003	753	56-81-5	map00040Pentose and glucuronate interconversions map00052Galactose metabolism map00561Glycerolipid metabolism map02010ABC transporters	map00040 map00052 map00561 map02010	92.0473	92.0938	C3H8O3	Carbohydrates; Carbohydrate derivatives; Sugar alcohols
27.02	217	-2.0286	bam3_3dpi: mock vs For	Xylitol	Xylitol (5TMS)	Xylitol	C00379	A171001	6912	87-99-0	map00040Pentose and glucuronate interconversions map01100Metabolic pathways map02010ABC transporters	map00040 map01100 map02010	152.068	152.146	C5H12O5	Carbohydrates; Carbohydrate derivatives; Sugar alcohols
30.42	189	-2.01646	bam3_3dpi: mock vs For	RT30,42(Carbohydrate)	RT30,42(Carbohydrate)	RT30,42(Carbohydrate)	n/a	n/a	n/a	n/a	n/a	n/a	n/a	n/a	n/a	Carbohydrates
28.47	73	-1.95344	bam3_3dpi: mock vs For	RT28,47	RT28,47	RT28,47	n/a	n/a	n/a	n/a	n/a	n/a	n/a	n/a	n/a	n/a
31.31	73	-1.76715	bam3_3dpi: mock vs For	RT31,31 (Carbohydrate)	RT31,31 (Carbohydrate)	RT31,31 (Carbohydrate)	n/a	n/a	n/a	n/a	n/a	n/a	n/a	n/a	n/a	Carbohydrates
22.57	130	-1.6565	bam3_3dpi: mock vs For	Indole-3-lactic acid	Indole-3-lactic acid	Indolelactate	C02043	n/a	92904	1821-52-9	map00380 Tryptophan metabolism	map00380	205.074	205.21	C11H11NO3	Alkaloids; Indole alkaloids
18.25	147	-1.61381	bam3_3dpi: mock vs For	Threonic acid-1,4-lactone	Threonic acid-1,4-lactone (2TMS)	L-Threonic acid-1,4-lactone; Threonolactone; 21730-93-8; Threonic acid-1,4-lactone; (3R,4S)-3,4-dihydroxyoxolan-2-one; L-Threonolactone	n/a	A140005	2724794	55220-79-6	n/a	n/a	118.027	118.088	C4H6O4	Carboxylic acids; Carboxylic acids esters
28.84	73	-1.51373	bam3_3dpi: mock vs For	RT28,84	RT28,84	RT28,84	n/a	n/a	n/a	n/a	n/a	n/a	n/a	n/a	n/a	n/a
32.86	313	-1.38306	bam3_3dpi: mock vs For	Palmitic acid	Palmitic acid (1TMS)	Hexadecanoic acid; Hexadecanoate; Hexadecylic acid; Palmitate; Cetylic acid	C00249	A205001	985	57-10-3	map00061Fatty acid biosynthesis_map00062Fatty acid elongation_map00071Fatty acid degradation_map00073Cutin, suberine and wax biosynthesis_map01040Biosynthesis of unsaturated fatty acids_map01060Biosynthesis of plant secondary metabolites_map01212Fatty acid metabolism	map00061 map00062 map00071 map00073 map01040 map01060 map01212	256.24	256.424	C16H32O2	Fatty acyls; Fatty acids and conjugates
16.1	117	-1.25396	bam3_3dpi: mock vs For	L-Threonine	L-Threonine (2TMS)	2-Amino-3-hydroxybutyric acid	C00188	A132001	6288	72-19-5	map00260Glycine, serine and threonine metabolism map00261Monobactam biosynthesis map00290Valine, leucine and isoleucine biosynthesis map00970Aminoacyl-tRNA biosynthesis map01060Biosynthesis of plant secondary metabolites map01110Biosynthesis of secondary metabolites map01230Biosynthesis of amino acids map02010ABC transporters	map00260 map00261 map00290 map00970 map01060 map01110 map01230 map02010	119.058	119.119	C4H9NO3	Amino acids
30.66	303	-1.12684	bam3_3dpi: mock vs For	RT30,66 (Carbohydrate)	RT30,66 (Carbohydrate)	RT30,66 (Carbohydrate)	n/a	n/a	n/a	n/a	n/a	n/a	n/a	n/a	n/a	Carbohydrates
24.39	258	-0.964716	bam3_3dpi: mock vs For	RT24,39	RT24,39	RT24,39	n/a	n/a	n/a	n/a	n/a	n/a	n/a	n/a	n/a	n/a
29.26	82	-0.956625	bam3_3dpi: mock vs For	RT29,26	RT29,26	RT29,26	n/a	n/a	n/a	n/a	n/a	n/a	n/a	n/a	n/a	n/a
29.2	316	-0.865489	bam3_3dpi: mock vs For	RT29,20	RT29,20	RT29,20	n/a	n/a	n/a	n/a	n/a	n/a	n/a	n/a	n/a	n/a
25.65	73	-0.798851	bam3_3dpi: mock vs For	D-Fructose	D-Fructose (1MEOX, 5TMS)	Levulose; Fruit sugar; D-arabino-Hexulose	C00095	A187002	439163	57-48-7	map00051Fructose and mannose metabolism map00052Galactose metabolism map00500Starch and sucrose metabolism map01120Microbial metabolism in diverse environments map02010ABC transporters	map00051 map00052 map00500 map01120 map02010	180.063	180.156	C6H12O6	Carbohydrates
15.03	132	-0.772274	bam3_3dpi: mock vs For	L-Serine	L-Serine (2TMS)	L-2-Amino-3-hydroxypropionic acid; L-3-Hydroxy-alanine; Serine	C00065	A138001	5951	56-45-1	map00260Glycine, serine and threonine metabolism map00261Monobactam biosynthesis map00270Cysteine and methionine metabolism map00460Cyanoamino acid metabolism map00600Sphingolipid metabolism map00630Glyoxylate and dicarboxylate metabolism map00680Methane metabolism_map00920Sulfur metabolism map00970Aminoacyl-tRNA biosynthesis map01060Biosynthesis of plant secondary metabolites map01110Biosynthesi…	map00260 map00261 map00270 map00460 map00600 map00630 map00680 map00920 map00970 map01060 map01110 map01200 map01230	105.043	105.093	C3H7NO3	Amino acids
42.28	371	-0.76607	bam3_3dpi: mock vs For	Hexadecanoate	Hexadecanoate (2TMS)	Hexadecanoic acid; Hexadecylic acid; Palmitic acid; Palmitate; Cetylic acid	C00249	n/a	985	57-10-3	map00061Fatty acid biosynthesis map00062Fatty acid elongation map00071Fatty acid degradation map00073Cutin, suberine and wax biosynthesis map01040Biosynthesis of unsaturated fatty acids map01060Biosynthesis of plant secondary metabolites map01212Fatty acid metabolism	map00061 map00062 map00071 map00073 map01040 map01060 map01212	256.24	256.424	C16H32O2	Fatty acyls; Fatty acids and conjugates
32.2	361	-0.717389	bam3_3dpi: mock vs For	RT32,20	RT32,20	RT32,20	n/a	n/a	n/a	n/a	n/a	n/a	n/a	n/a	n/a	n/a
23.08	219	-0.694488	bam3_3dpi: mock vs For	Propanoic acid	Propanoic acid 3TMS	Propanoate; Propionate; Propionic acid	C00163	n/a	1032	38166-00-6	map00640Propanoate metabolism map00642Ethylbenzene degradation map00760Nicotinate and nicotinamide metabolism map01100Metabolic pathways map01120Microbial metabolism in diverse environments map01220Degradation of aromatic compounds map04973Carbohydrate digestion and absorption map04974Protein digestion and absorption	map00640 _map00642 _map00760 _map01100 _map01120 _map01220 _map04973 _map04974	74.0368	74.0785	C3H6O2	Carboxylic acids
34.56	204	-0.655724	bam3_3dpi: mock vs For	RT34,56(Carbohydrate)	RT34,56(Carbohydrate)	RT34,56(Carbohydrate)	n/a	n/a	n/a	n/a	n/a	n/a	n/a	n/a	n/a	Carbohydrates
12.51	86	-0.650427	bam3_3dpi: mock vs For	L-Isoleucine	L-Isoleucine (1TMS)	2-Amino-3-methylvaleric acid	C00407	A119002	6306	73-32-5	map00280 Valine leucine and isoleucine degradationmap00290 Valine leucine and isoleucine biosynthesismap00460 Cyanoamino acid metabolismmap00960 Tropane piperidine and pyridine alkaloid biosynthesismap00966 Glucosinolate biosynthesismap00970 Aminoacyl-tRNA biosynthesismap01110 Biosynthesis of secondary metabolitesmap01210 2-Oxocarboxylic acid metabolismmap01230 biosynthesis of amino acidsmap02010…	map00280 map00290 map00460 map00960 map00966 map00970 map01210 map02010 map04974 map04978	131.095	131.173	C6H13NO2	Amino acids
32.39	204	-0.635509	bam3_3dpi: mock vs For	RT32,39(Carbohydrate)	RT32,39(Carbohydrate)	RT32,39(Carbohydrate)	n/a	n/a	n/a	n/a	n/a	n/a	n/a	n/a	n/a	Carbohydrates
22.06	217	-0.629992	bam3_3dpi: mock vs For	D-Threitol	D-Threitol (4TMS)	D-Threitol	C16884	A149002	169019	32381-52-5	R08573 R11342	R08573 R11342	122.058	122.12	C4H10O4	Carbohydrates; Carbohydrate derivatives; Sugar alcohols
34.08	204	-0.619691	bam3_3dpi: mock vs For	RT34,08(Carbohydrate)	RT34,08(Carbohydrate)	RT34,08(Carbohydrate)	n/a	n/a	n/a	n/a	n/a	n/a	n/a	n/a	n/a	Carbohydrates
13.81	228	-0.568013	bam3_3dpi: mock vs For	RT13,81	RT13,81	RT13,81	n/a	n/a	n/a	n/a	n/a	n/a	n/a	n/a	n/a	n/a
26.23	345	-0.49743	bam3_3dpi: mock vs For	RT26,23	RT26,23	RT26,23	n/a	n/a	n/a	n/a	n/a	n/a	n/a	n/a	n/a	n/a
30.52	303	-0.398485	bam3_3dpi: mock vs For	RT30,52	RT30,52	RT30,52	n/a	n/a	n/a	n/a	n/a	n/a	n/a	n/a	n/a	n/a
32.01	414	-0.318765	bam3_3dpi: mock vs For	RT32,01	RT32,01	RT32,01	n/a	n/a	n/a	n/a	n/a	n/a	n/a	n/a	n/a	n/a
22.18	174	-0.313275	bam3_3dpi: mock vs For	GABA	GABA (3TMS)	4-Aminobutanoate; 4-Aminobutanoic acid; 4-Aminobutyrate; 4-Aminobutyric acid; gamma-Aminobutyric acid; GABA	C00334	A153003	119	56-12-2	map00250Alanine, aspartate and glutamate metabolism map00330Arginine and proline metabolism map00410beta-Alanine metabolism map00650Butanoate metabolism map00760Nicotinate and nicotinamide metabolism	map00250 map00330 map00410 map00650 map00760	103.063	103.12	C4H9NO2	Amino acids
37.13	249	-0.30462	bam3_3dpi: mock vs For	RT37,13	RT37,13	RT37,13	n/a	n/a	n/a	n/a	n/a	n/a	n/a	n/a	n/a	n/a
36.06	339	-0.302237	bam3_3dpi: mock vs For	Oleic acid	Oleic acid (1TMS)	(9Z)-Octadecenoic acid; (Z)-Octadec-9-enoic acid; Oleate	C00712	A222001	445639	112-80-1	map00061Fatty acid biosynthesis map00073Cutin, suberine and wax biosynthesis map01040Biosynthesis of unsaturated fatty acids map01060Biosynthesis of plant secondary metabolites	map00061 map00073 map01040 map01060	282.256	282.461	C18H34O2	Fatty acyls; Fatty acids and conjugates
32.34	75	-0.288464	bam3_3dpi: mock vs For	Palmitoleic acid	Palmitoleic acid (1TMS)	(9Z)-Hexadecenoic acid; Palmitoleic acid; cis-9-Hexadecenoic acid; (9Z)-Hexadec-9-enoate	C08362	A203002	445638	373-49-9	map00061Fatty acid biosynthesis	map00061	254.225	254.408	C16H30O2	Fatty acyls; Fatty Acids and Conjugates
22.95	217	-0.255327	bam3_3dpi: mock vs For	L-Homoserine	L-Homoserine (2TMS)	2-Amino-4-hydroxybutyric acid	C00263	n/a	12647	n/a	map00260 Glycine, serine and threonine metabolismmap00270 Cysteine and methionine metabolismmap00300 Lysine biosynthesismap00920 Sulfur metabolismmap01100 Metabolic pathwaysmap01110 Biosynthesis of secondary metabolitesmap01120 Microbial metabolism in diverse environmentsmap01130 Biosynthesis of antibioticsmap01230 Biosynthesis of amino acids	map00260 map00270 map00300 map00920 map01100 map01110 map01120 map01130 map01230	119.058	119.119	C4H9NO3	Amino acids
23.61	147	-0.244973	bam3_3dpi: mock vs For	RT23,61	RT23,61	RT23,61	n/a	n/a	n/a	n/a	n/a	n/a	n/a	n/a	n/a	n/a
26.47	307	-0.234882	bam3_3dpi: mock vs For	Xylitol	Xylitol (5TMS)	Xylitol	C00379	A171001	6912	87-99-0	map00040Pentose and glucuronate interconversions map01100Metabolic pathways map02010ABC transporters	map00040 map01100 map02010	152.068	152.146	C5H12O5	Carbohydrates; Carbohydrate derivatives; Sugar alcohols
19.89	73	-0.228777	bam3_3dpi: mock vs For	Glycine	Glycine (1TMS)	Aminoacetic acid; Gly	C00037	A133001	750	56-40-6	map00120Primary bile acid biosynthesis map00230Purine metabolism map00260Glycine, serine and threonine metabolism map00310Lysine degradation map00460Cyanoamino acid metabolism map00480Glutathione metabolism map00630Glyoxylate and dicarboxylate metabolism map00680Methane metabolism map00730Thiamine metabolism map00860Porphyrin and chlorophyll metabolism map00970Aminoacyl-tRNA biosynthesis map01060…	map00120 _map00230 _map00260 _map00310 _map00460 _map00480 _map00630 _map00680 _map00730 _map00860 _map00970 _map01060 _map01100 _map01110 _map01120 _map01130 _map01200 _map01230 _map01502 _map02010 _map04080 _map04721 _map04974 _map04978 _map05230	75.032	75.0666	C2H5NO2	Amino acids
20.54	255	-0.189009	bam3_3dpi: mock vs For	RT20,54	RT20,54	RT20,54	n/a	n/a	n/a	n/a	n/a	n/a	n/a	n/a	n/a	n/a
28.25	73	-0.136399	bam3_3dpi: mock vs For	RT28,25(Carbohydrate)	RT28,25(Carbohydrate)	RT28,25(Carbohydrate)	n/a	n/a	n/a	n/a	n/a	n/a	n/a	n/a	n/a	Carbohydrates
20.91	232	-0.124793	bam3_3dpi: mock vs For	Aspartic acid	Aspartic acid (3TMS)	L-Aspartate; 2-Aminosuccinic acid; L-Asp	C00049	A152002	3351	56-84-8	map00220Arginine biosynthesis map00250Alanine, aspartate and glutamate metabolism map00260Glycine, serine and threonine metabolism map00270Cysteine and methionine metabolism map00300Lysine biosynthesis map00340Histidine metabolism map00410beta-Alanine metabolism map00460Cyanoamino acid metabolism map00760Nicotinate and nicotinamide metabolism map00770Pantothenate and CoA biosynthesis map00970Amin…	map00220 map00250 map00260 map00270 map00300 map00340 map00410 map00460 map00760 map00770 map00970 map01064 map01210 map01230 map02010	133.038	133.103	C4H7NO4	Amino acids
21.39	73	-0.083024	bam3_3dpi: mock vs For	Malic acid	Malic acid (3TMS)	(S)-Malate;_L-Malate;_L-Apple acid;_L-Malic acid;_L-2-Hydroxybutanedioic acid;_Malate;_Malic acid	C00149	A149001	222656	97-67-6	map00020Citrate cycle (TCA cycle) map00620Pyruvate metabolism map00630Glyoxylate and dicarboxylate metabolism map00680Methane metabolism map00710Carbon fixation in photosynthetic organisms map00720Carbon fixation pathways in prokaryotes map01060Biosynthesis of plant secondary metabolites map01061Biosynthesis of phenylpropanoids map01062Biosynthesis of terpenoids and steroids map01063Biosynthesis …	map00020 map00620 map00630 map00680 map00710 map00720 map01060 map01061 map01062 map01063 map01064 map01065 map01066 map01070 map01110 map01130 map01200	134.021	134.087	C4H6O5	Carboxylic acids
33.85	311	-0.0649714	bam3_3dpi: mock vs For	RT33,85(Fatty acid)	RT33,85(Fatty acid)	RT33,85(Fatty acid)	n/a	n/a	n/a	n/a	n/a	n/a	n/a	n/a	n/a	Fatty acid
30.14	172	-0.0602813	bam3_3dpi: mock vs For	RT30,14	RT30,14	RT30,14	n/a	n/a	n/a	n/a	n/a	n/a	n/a	n/a	n/a	n/a
24.21	103	-0.0550026	bam3_3dpi: mock vs For	RT24,21	RT24,21	RT24,21	n/a	n/a	n/a	n/a	n/a	n/a	n/a	n/a	n/a	n/a
30.63	319	-0.0338053	bam3_3dpi: mock vs For	RT30,63 (Carbohydrate)	RT30,63 (Carbohydrate)	RT30,63 (Carbohydrate)	n/a	n/a	n/a	n/a	n/a	n/a	n/a	n/a	n/a	Carbohydrates
24.08	73	-0.0304781	bam3_3dpi: mock vs For	Glycerol	Glycerol (3TMS)	Glycerin; 1,2,3-Trihydroxypropane; 1,2,3-Propanetriol	C00116	A129003	753	56-81-5	map00040Pentose and glucuronate interconversions map00052Galactose metabolism map00561Glycerolipid metabolism map02010ABC transporters	map00040 map00052 map00561 map02010	92.0473	92.0938	C3H8O3	Carbohydrates; Carbohydrate derivatives; Sugar alcohols
26.43	204	0	bam3_3dpi: mock vs For	RT26,43 (Carbohydrate)	RT26,43 (Carbohydrate)	RT26,43 (Carbohydrate)	n/a	n/a	n/a	n/a	n/a	n/a	n/a	n/a	n/a	Carbohydrates
21.63	159	0.026054	bam3_3dpi: mock vs For	RT21,63	RT21,63	RT21,63	n/a	n/a	n/a	n/a	n/a	n/a	n/a	n/a	n/a	n/a
15.06	201	0.0287859	bam3_3dpi: mock vs For	Octanoic acid	Octanoic acid (TMS)	Caprylic acid; Octylic acid	C06423	A127006	379	124-07-2	map00061Fatty acid biosynthesis map01060Biosynthesis of plant secondary metabolites map01066Biosynthesis of alkaloids derived from terpenoid and polyketide	map00061 map01060 map01066	144.115	144.211	C8H16O2	Fatty acyls; Fatty acids and conjugates
35.94	335	0.138009	bam3_3dpi: mock vs For	a-Linolenic acid	a-Linolenic acid (1TMS)	(9Z,12Z,15Z)-Octadecatrienoic acid; alpha-Linolenic acid; 9,12,15-Octadecatrienoic acid; Linolenate; alpha-Linolenate	C06427	A222003	5280934	463-40-1	map00592alpha-Linolenic acid metabolism map01040Biosynthesis of unsaturated fatty acids map01060Biosynthesis of plant secondary metabolites map01070Biosynthesis of plant hormones	map00592 map01040 map01060 map01070	278.225	278.43	C18H30O2	Fatty acyls; Fatty acids and conjugates
17.29	147	0.171632	bam3_3dpi: mock vs For	Glyceric acid	Glyceric acid (3TMS)	D-Glycerate; Glycerate; (R)-Glycerate	C00258	A135003	439194	473-81-4	map00030Pentose phosphate pathway map00260Glycine, serine and threonine metabolism map00561Glycerolipid metabolism map00630Glyoxylate and dicarboxylate metabolism map00680Methane metabolism map01110Biosynthesis of secondary metabolites	map00030 map00260 map00561 map00630 map00680 map01110	106.027	106.077	C3H6O4	Carboxylic acids
26.28	217	0.208352	bam3_3dpi: mock vs For	D-Fructose	D-Fructose (1MEOX, 5TMS)	Levulose; Fruit sugar; D-arabino-Hexulose	C00095	A187002	439163	57-48-7	map00051Fructose and mannose metabolism map00052Galactose metabolism map00500Starch and sucrose metabolism map01120Microbial metabolism in diverse environments map02010ABC transporters	map00051 map00052 map00500 map01120 map02010	180.063	180.156	C6H12O6	Carbohydrates
21.56	117	0.249676	bam3_3dpi: mock vs For	RT21.56	RT21.56	RT21.56	n/a	n/a	n/a	n/a	n/a	n/a	n/a	n/a	n/a	n/a
29.96	73	0.299639	bam3_3dpi: mock vs For	RT29,96 (Carboxylic acid)	RT29,96 (Carboxylic acid)	RT29,96 (Carboxylic acid)	n/a	n/a	n/a	n/a	n/a	n/a	n/a	n/a	n/a	Carboxylic acids
22.32	199	0.313045	bam3_3dpi: mock vs For	RT22,32	RT22,32	RT22,32	n/a	n/a	n/a	n/a	n/a	n/a	n/a	n/a	n/a	n/a
26.11	73	0.32503	bam3_3dpi: mock vs For	D-Fructose	D-Fructose (1MEOX, 5TMS)	Levulose; Fruit sugar; D-arabino-Hexulose	C00095	A187002	439163	57-48-7	map00051Fructose and mannose metabolism map00052Galactose metabolism map00500Starch and sucrose metabolism map01120Microbial metabolism in diverse environments map02010ABC transporters	map00051 map00052 map00500 map01120 map02010	180.063	180.156	C6H12O6	Carbohydrates
31.57	73	0.331682	bam3_3dpi: mock vs For	RT31,57 (Carbohydrate)	RT31,57 (Carbohydrate)	RT31,57 (Carbohydrate)	n/a	n/a	n/a	n/a	n/a	n/a	n/a	n/a	n/a	Carbohydrates; Carbohydrate derivatives; Sugar alcohols
11.81	86	0.390633	bam3_3dpi: mock vs For	L-Leucine	L-Leucine (1TMS)	L-Leucine; 2-Amino-4-methylvaleric acid; (2S)-alpha-2-Amino-4-methylvaleric acid; (2S)-alpha-Leucine	C00123	A129002	3423	61-90-5	map00280Valine, leucine and isoleucine degradation map00290Valine, leucine and isoleucine biosynthesis map00966;Glucosinolate biosynthesis map00970Aminoacyl-tRNA biosynthesis map01065Biosynthesis of alkaloids derived from histidine and purine map012102-Oxocarboxylic acid metabolism map01230Biosynthesis of amino acids map02010ABC transporters	map00280 map00290 map00966 map00970 map01065 map01210 map01230 map02010	131.095	131.095	C6H13NO2	Amino acids
35.34	319	0.449758	bam3_3dpi: mock vs For	Sedoheptulose	Sedoheptulose (MEOX, 6TMS)	D-altro-Heptulose; D-Sedoheptulose; Volemulose	C02076	n/a	439645	3019-74-7	map00710Carbon fixation in photosynthetic organisms	map00710	210.182	210.074	C7H14O7	Carbohydrates
42.4	204	0.456262	bam3_3dpi: mock vs For	RT42,40 (Carbohydrate)	RT42,40 (Carbohydrate)	RT42,40 (Carbohydrate)	n/a	n/a	n/a	n/a	n/a	n/a	n/a	n/a	n/a	Carbohydrates
40.09	204	0.470278	bam3_3dpi: mock vs For	RT40,09 (Carbohydrate)	RT40,09 (Carbohydrate)	RT40,09 (Carbohydrate)	n/a	n/a	n/a	n/a	n/a	n/a	n/a	n/a	n/a	Carbohydrates
21.34	205	0.603043	bam3_3dpi: mock vs For	RT21,34	RT21,34	RT21,34	n/a	n/a	n/a	n/a	n/a	n/a	n/a	n/a	n/a	n/a
18.08	171	0.65266	bam3_3dpi: mock vs For	Oxalic acid	Oxalic acid (2TMS)	Oxalate;Ethanedioic acid	C00209	A113002	971	18294-04-7	map00625Chloroalkane and chloroalkene degradation map00630Glyoxylate and dicarboxylate metabolism map01100Metabolic pathways map01120Microbial metabolism in diverse environments	map00625 map00630 map01100 map01120	89.9953	90.0349	C2H2O4	Carboxylic acids
24.85	257	0.65623	bam3_3dpi: mock vs For	Lauric acid	Lauric acid (1TMS)	Dodecanoic acid; Dodecanoate; Dodecylcarboxylate; Lauric acid	C02679	A166003	3893	55520-95-1	map00061Fatty acid biosynthesis map01100Metabolic pathways	map00061 map01100	200.178	200.318	C12H24O2	Fatty acyls; Fatty acids and conjugates
25.78	73	0.700383	bam3_3dpi: mock vs For	D-Fructose	D-Fructose (1MEOX, 5TMS)	Levulose; Fruit sugar; D-arabino-Hexulose	C00095	A187002	439163	57-48-7	map00051Fructose and mannose metabolism map00052Galactose metabolism map00500Starch and sucrose metabolism map01120Microbial metabolism in diverse environments map02010ABC transporters	map00051 map00052 map00500 map01120 map02010	180.063	180.156	C6H12O6	Carbohydrates
30.47	217	0.703575	bam3_3dpi: mock vs For	D-Fructose	D-Fructose (1MEOX, 5TMS)	Levulose; Fruit sugar; D-arabino-Hexulose	C00095	A187002	439163	57-48-7	map00051Fructose and mannose metabolism map00052Galactose metabolism map00500Starch and sucrose metabolism map01120Microbial metabolism in diverse environments map02010ABC transporters	map00051 map00052 map00500 map01120 map02010	180.063	180.156	C6H12O6	Carbohydrates
18.35	117	0.786657	bam3_3dpi: mock vs For	RT18,35	RT18,35	RT18,35	n/a	n/a	n/a	n/a	n/a	n/a	n/a	n/a	n/a	n/a
31.85	73	0.788508	bam3_3dpi: mock vs For	RT31,85(Carbohydrate)	RT31,85(Carbohydrate)	RT31,85(Carbohydrate)	n/a	n/a	n/a	n/a	n/a	n/a	n/a	n/a	n/a	Carbohydrates
46.16	202	0.816086	bam3_3dpi: mock vs For	RT46,16(Amino acid)	RT46,16(Amino acid)	RT46,16(Amino acid)	n/a	n/a	n/a	n/a	n/a	n/a	n/a	n/a	n/a	Amino acids
29.03	285	0.823547	bam3_3dpi: mock vs For	Myristic acid	Myristic acid (1TMS)	Tetradecanoic acid; Tetradecanoate	C06424	A204021	11005	544-63-8	map00061Fatty acid biosynthesis	map00061	228.209	228.371	C14H28O2	Fatty acyls; Fatty acids and conjugates
23.35	292	0.86174	bam3_3dpi: mock vs For	Erythronic acid	Erythronic acid (4TMS)	Erythronic acid; D-erythronic acid; (2R,3R)-2,3,4-trihydroxybutanoic acid; Erythronate; 2,3,4-trihydroxybutanoate	n/a	A154001	2781043	13752-84-6	n/a	n/a	136.037	136.103	C4H8O5	Fatty acyls; Fatty acids and conjugates; Carboxylic acids
40.19	204	0.897013	bam3_3dpi: mock vs For	RT40,19 (Carbohydrate)	RT40,19 (Carbohydrate)	RT40,19 (Carbohydrate)	n/a	n/a	n/a	n/a	n/a	n/a	n/a	n/a	n/a	Carbohydrates
27.41	73	0.932913	bam3_3dpi: mock vs For	RT27,41	RT27,41	RT27,41	n/a	n/a	n/a	n/a	n/a	n/a	n/a	n/a	n/a	n/a
29.57	217	0.963005	bam3_3dpi: mock vs For	RT29,57(Carbohydrate)	RT29,57(Carbohydrate)	RT29,57(Carbohydrate)	n/a	n/a	n/a	n/a	n/a	n/a	n/a	n/a	n/a	Carbohydrates
31.68	433	0.975991	bam3_3dpi: mock vs For	RT31,68	RT31,68	RT31,68	n/a	n/a	n/a	n/a	n/a	n/a	n/a	n/a	n/a	n/a
27.29	73	1.04147	bam3_3dpi: mock vs For	RT27,29	RT27,29	RT27,29	n/a	n/a	n/a	n/a	n/a	n/a	n/a	n/a	n/a	n/a
17.72	215	1.10653	bam3_3dpi: mock vs For	Nonanoic acid	Nonanoic acid (1TMS)	Nonanoate; Pelargonic acid	C01601	A138003	8158	112-05-0	n/a	n/a	158.131	158.238	C9H18O2	Fatty acyls; Fatty acids and conjugates
25.07	73	1.14301	bam3_3dpi: mock vs For	RT25,07	RT25,07	RT25,07	n/a	n/a	n/a	n/a	n/a	n/a	n/a	n/a	n/a	n/a
27.77	156	1.174	bam3_3dpi: mock vs For	L-Glutamine	L-Glutamine (3TMS)	L-2-Aminoglutaramic acid	C00064	A178001	5961	56-85-9	map00220Arginine biosynthesis map00230Purine metabolism map00240Pyrimidine metabolism map00250Alanine, aspartate and glutamate metabolism map00471D-Glutamine and D-glutamate metabolism map00630Glyoxylate and dicarboxylate metabolism map00910Nitrogen metabolism map00970Aminoacyl-tRNA biosynthesis map01060Biosynthesis of plant secondary metabolites map01100Metabolic pathways map01120Microbial metab…	map00220 _Arginine biosynthesis_map00230 _Purine metabolism_map00240 _map00250 _map00471 _map00630_map00910 _map00970 _map01060 _map01100 _map01120 _map01230 _map02010 _map02020 _map04724 _map04727 _map04964 _map04974 _map04978 _map05230	146.069	146.145	C5H10N2O3	Amino acids
30.34	307	1.19008	bam3_3dpi: mock vs For	RT30.34 (Sugar acid)	RT30.34 (Sugar acid)	RT30.34 (Sugar acid)	n/a	n/a	n/a	n/a	n/a	n/a	n/a	n/a	n/a	Carbohydrates
21.72	73	1.33398	bam3_3dpi: mock vs For	RT21,72	RT21,72	RT21,72	n/a	n/a	n/a	n/a	n/a	n/a	n/a	n/a	n/a	n/a
39.97	204	1.34598	bam3_3dpi: mock vs For	RT39,97(Carbohydrate)	RT39,97(Carbohydrate)	RT39,97(Carbohydrate)	n/a	n/a	n/a	n/a	n/a	n/a	n/a	n/a	n/a	Carbohydrates
14.48	179	1.39358	bam3_3dpi: mock vs For	Benzoic acid	Benzoic acid (1TMS)	Benzoate; Benzenecarboxylic acid; Phenylformic acid; Dracylic acid	C00180	A128003	243	65-85-0	map00360Phenylalanine metabolism map00362Benzoate degradation map00621Dioxin degradation map00623Toluene degradation map00627Aminobenzoate degradation map01063Biosynthesis of alkaloids derived from shikimate pathway map01110Biosynthesis of secondary metabolites map01120Microbial metabolism in diverse environments map01220Degradation of aromatic compounds	map00360 _map00362 _map00621 _map00623 _map00627 _map01063 _map01110 _map01120 _map01220	122.037	122.121	C7H6O2	Carboxylic acids
23.8	147	1.39422	bam3_3dpi: mock vs For	RT23,80 (Carbohydrate)	RT23,80 (Carbohydrate)	RT23,80 (Carbohydrate)	n/a	n/a	n/a	n/a	n/a	n/a	n/a	n/a	n/a	Carbohydrates
44.09	204	1.46113	bam3_3dpi: mock vs For	RT44,09 (Carbohydrate)	RT44,09 (Carbohydrate)	RT44,09 (Carbohydrate)	n/a	n/a	n/a	n/a	n/a	n/a	n/a	n/a	n/a	Carbohydrates
29.53	228	1.49387	bam3_3dpi: mock vs For	1H-Indole-3-acetonitrile, 1-(trimethylsilyl)-	1H-Indole-3-acetonitrile (1TMS)	3-Indoleacetonitrile; Indol-3-ylacetonitrile; Indole-3-acetonitrile; (Indol-3-yl)acetonitrile	C02938	n/a	351795	771-51-7	map00380 Tryptophan metabolism	map00380	156.069	156.184	C02938	Alkaloids; Indole alkaloids
27.82	357	1.5146	bam3_3dpi: mock vs For	Glycerol-3-phosphate	Glycerol-3-phosphate (4TMS)	DL-Glycerol 1-phosphate; Glycerol 1-phosphate; Glycerol-3-phosphate; rac-Glycerol 1-phosphate; DL-Glyceryl 1-phosphate; DL-Glycerol 3-phosphate	C00093	A177002	754	57-03-4	map00561Glycerolipid metabolism map00564Glycerophospholipid metabolism map01100Metabolic pathwaysmap01110Biosynthesis of secondary metabolites map02010ABC transporters map05231Choline metabolism in cancer	map00561 map00564 map01100 map01110 map02010 map05231	172.014	172.074	C3H9O6P	Carbohydrates; Carbohydrates; Carbohydrate derivatives; Carbohydrate phosphates
35.93	339	1.54326	bam3_3dpi: mock vs For	Oleic acid	Oleic acid (1TMS)	(9Z)-Octadecenoic acid; (Z)-Octadec-9-enoic acid; Oleate	C00712	A222001	445639	112-80-1	map00061Fatty acid biosynthesis map00073Cutin, suberine and wax biosynthesis map01040Biosynthesis of unsaturated fatty acids map01060Biosynthesis of plant secondary metabolites	map00061 map00073 map01040 map01060	282.256	282.461	C18H34O2	Fatty acyls; Fatty acids and conjugates
33.37	368	1.54498	bam3_3dpi: mock vs For	Sinapic acid	Sinapic acid (2TMS)	Cinnamic acid, 4-hydroxy-3,5-dimethoxy, bis-tms; Sinapinic acid, bis-tms; SINAPINIC ACID (2tms); 2-Propenoic acid, 3-[3,5-dimethoxy-4-[(trimethylsilyl)oxy]phenyl]-, trimethylsilyl ester; Trimethylsilyl 3-(3,5-dimethoxy-4-[(trimethylsilyl)oxy]phenyl)-2-propenoate; Sinapinic acid, tms; (E)-Sinapic acid, tms; (Z)-Sinapic acid, tms; Sinapic acid, O,O'-di(trimethylsilyl)-; Cinnamic acid, 3,5-dimethoxy…	C00482	A207001(cis);A225001(trans)	637775	530-59-6	map00940Phenylpropanoid biosynthesis_map01061Biosynthesis of phenylpropanoids_map01110Biosynthesis of secondary metabolites	map00940 _map01061 _map01110	224.068	224.21	C11H12O5	Carboxylic acids; Phenylpropanoids
27.96	170	1.62234	bam3_3dpi: mock vs For	RT27.96	RT27.96	RT27.96	n/a	n/a	n/a	n/a	n/a	n/a	n/a	n/a	n/a	n/a
40.06	318	1.62353	bam3_3dpi: mock vs For	D-Myo-inositol phosphate	D-myo-Inositol 1,3,5,6-5P (7TMS)	D-myo-Inositol 1,3,4,5,6-pentakisphosphate; Inositol 1,3,4,5,6-pentakisphosphate	C01284	n/a	439468	20298-95-7	map00562Inositol phosphate metabolism map01100Metabolic pathways map04070Phosphatidylinositol signaling system	map00562 map01100 map04070	579.895	580.055	C6H17O21P5	Carbohydrates; Phosphoric acid derivatives
35.83	73	1.96668	bam3_3dpi: mock vs For	Linoleic acid	Linoleic acid (1TMS)	Linoleate; (9Z,12Z)-Octadecadienoic acid; 9-cis,12-cis-Octadecadienoate; 9-cis,12-cis-Octadecadienoic acid	C01595	A221003	5280450	60-33-3	map00591Linoleic acid metabolism map01040Biosynthesis of unsaturated fatty acids map01060Biosynthesis of plant secondary metabolites	map00591 map01040 map01060	280.24	280.445	C18H32O2	Fatty acyls; Fatty acids and conjugates
21.19	84	2.1416	bam3_3dpi: mock vs For	Pyroglutamic acid	Pyroglutamic acid (1TMS)	Pidolic acid; 5-Oxoproline; Pyroglutamic acid; 5-Pyrrolidone-2-carboxylic acid; Pyroglutamate; 5-Oxo-L-proline; L-Pyroglutamic acid; L-5-Pyrrolidone-2-carboxylic acid	C01879	A153002	7405	98-79-3	map00480Glutathione metabolism	map00480	129.043	129.114	C5H7NO3	Amino acids
39.27	73	2.46839	bam3_3dpi: mock vs For	Oleamide	Oleamide (1TMS)	Oleyl amide; (Z)-9-Octadecenamide; (cis)-9-Octadecenoic acid; Oleic acid amide	C19670	A223003	5283387	301-02-0	n/a	n/a	281.272	281.484	C18H35NO	Fatty acyls; Fatty acids and conjugates
17.81	188	2.50117	bam3_3dpi: mock vs For	L-Asparagine	L-Asparagine (3TMS)	2-Aminosuccinamic acid	C00152	A168001	6267	70-47-3	map00250Alanine, aspartate and glutamate metabolism map00460Cyanoamino acid metabolism map00970Aminoacyl-tRNA biosynthesis map01060Biosynthesis of plant secondary metabolites map01100Metabolic pathways map01110Biosynthesis of secondary metabolites map01230Biosynthesis of amino acids	map00250 map00460 map00970 map01060 map01110 map01230	132.053	132.118	C4H8N2O3	Amino acids
38	204	2.61953	bam3_3dpi: mock vs For	RT38,00	RT38,00	RT38,00	n/a	n/a	n/a	n/a	n/a	n/a	n/a	n/a	n/a	n/a
17.09	184	2.66052	bam3_3dpi: mock vs For	L-Ornithine	L-Ornithine (3TMS)	(S)-2,5-Diaminovaleric acid; (S)-2,5-Diaminopentanoic acid; (S)-2,5-Diaminopentanoate	C00077	A162001	6262	70-26-8	map00220Arginine biosynthesis map00330Arginine and proline metabolism map00472D-Arginine and D-ornithine metabolism map00480Glutathione metabolism map01060Biosynthesis of plant secondary metabolites map01064Biosynthesis of alkaloids derived from ornithine, lysine and nicotinic acid map01100Metabolic pathways map01110Biosynthesis of secondary metabolites map01130Biosynthesis of antibiotics_map0121…	map00220 map00330 map00472 map00480 map01060 map01064 map01100 map01110 map01130 map01210 map01230 map02010	132.09	132.161	C5H12N2O2	Amino acids
28.15	217	2.9533	bam3_3dpi: mock vs For	RT28,15(Carbohydrate)	RT28,15(Carbohydrate)	RT28,15(Carbohydrate)	n/a	n/a	n/a	n/a	n/a	n/a	n/a	n/a	n/a	Carbohydrates
41.78	204	3.00911	bam3_3dpi: mock vs For	RT41,78 (Carbohydrate)	RT41,78 (Carbohydrate)	RT41,78 (Carbohydrate)	n/a	n/a	n/a	n/a	n/a	n/a	n/a	n/a	n/a	Carbohydrates
31.06	303	3.30718	bam3_3dpi: mock vs For	RT31,06	RT31,06	RT31,06	n/a	n/a	n/a	n/a	n/a	n/a	n/a	n/a	n/a	n/a
43.26	236	3.36874	bam3_3dpi: mock vs For	Adenosine	Adenosine (4TMS)	Adenine nucleoside; Adenine riboside	C00212	A273001	60961	58-61-7	map00230Purine metabolism	map00230	267.097	267.241	C10H13N5O4	Nucleic acids, nucleotides and nucleosides; Purinenucleosides
31.09	319	3.45577	bam3_3dpi: mock vs For	D-Glucose	D-Glucose (1MEOX, 5TMS)	Grape sugar; Dextrose; Glucose; D-Glucopyranose	C00031	A191001	5793	50-99-7	map00010Glycolysis / Gluconeogenesis map00030Pentose phosphate pathway map00052Galactose metabolism map00500Starch and sucrose metabolism map00520Amino sugar and nucleotide sugar metabolism map00524Neomycin, kanamycin and gentamicin biosynthesis map00901Indole alkaloid biosynthesis map01110Biosynthesis of secondary metabolites map02010ABC transporters	map00010 map00030 map00052 map00500 map00520 map00524 map00901 map01110 map02010	180.063	180.156	C6H12O6	Carbohydrates
34.84	319	3.58393	bam3_3dpi: mock vs For	Sedoheptulose	Sedoheptulose (MEOX, 6TMS)	D-altro-Heptulose; D-Sedoheptulose; Volemulose	C02076	n/a	439645	3019-74-7	map00710Carbon fixation in photosynthetic organisms	map00710	210.182	210.074	C7H14O7	Carbohydrates
29.45	73	4.28033	bam3_3dpi: mock vs For	2-Ketoglutaric acid	2-Ketoglutaric acid (2TMS)	Oxoglutarate: a-Ketoglutaric acid: 2-oxo-1,5-Pentanedioate	C00026	A158004	51	328-50-7	map00020Citrate cycle (TCA cycle) map00040Pentose and glucuronate interconversions map00053Ascorbate and aldarate metabolism map00220Arginine biosynthesis map00250Alanine, aspartate and glutamate metabolism map00300Lysine biosynthesis map00340Histidine metabolism map00365Furfural degradation map00430Taurine and hypotaurine metabolism map00471D-Glutamine and D-glutamate metabolism map00630Glyoxyla…	map00020 _map00040 _map00053 _map00220 _map00250 _map00300 _map00340 _map00365 _map00430 _map00471 _map00630 _map00650 _map00660 _map00720 _map01060 _map01061 _map01062 _map01063 _map01064 _map01065 _map01066 _map01070 _map01100 _map01110 _map01120 _map01130 _map01200 _map01210 _map01230 map04066 _map04727 _map04922 _map04964 _map04976 _map05230	146.021	146.098	C5H6O5	Carboxylic acids
12.73	241	4.67972	bam3_3dpi: mock vs For	Phosphoric acid, monomethyl ester	Phosphoric acid, monomethyl ester (2TMS)	Methyl dihydrogen phosphate	n/a	A119001	13130	812-00-0	n/a	n/a	111.993	112.021	CH5O4P	Phosphoric acid derivatives
16.59	147	5.13276	bam3_3dpi: mock vs For	Succinic acid	Succinic acid (2TMS)	Succinate; Butanedionic acid; Ethylenesuccinic acid	C00042	A134001	1110	110-15-6	map00020Citrate cycle (TCA cycle)_map00190Oxidative phosphorylation_map00250Alanine, aspartate and glutamate metabolism_map00350Tyrosine metabolism_map00360Phenylalanine metabolism_map00361Chlorocyclohexane and chlorobenzene degradation_map00620Pyruvate metabolism_map00630Glyoxylate and dicarboxylate metabolism_map00640Propanoate metabolism_map00650Butanoate metabolism_map00720Carbon fixation pat…	map00020 map00190 map00250 map00350 map00360 map00361 map00620 map00630 map00640 map00650 map00720 map00760 map00920 map01060 map01061 map01062 map01063 map01064 map01065 map01066map01070 map01100 map01110 map01200	118.027	118.088	C4H6O4	Carboxylic acids
30.25	73	5.14534	bam3_3dpi: mock vs For	D-Fructose	D-Fructose (1MEOX, 5TMS)	Levulose; Fruit sugar; D-arabino-Hexulose	C00095	A188004	439163	57-48-7	map00051Fructose and mannose metabolism map00052Galactose metabolism map00500Starch and sucrose metabolism map01100Metabolic pathways map01120Microbial metabolism in diverse environments map02010ABC transporters map02060Phosphotransferase system (PTS) map04742Taste transduction map04931Insulin resistance map04973Carbohydrate digestion and absorption	map00051 map00052 map00500 map01100 map01120 map02010 map02060 map04742 map04931 map04973	180.063	180.156	C6H12O6	Carbohydrates
36.55	368	5.22205	bam3_3dpi: mock vs For	Cinnamic acid	Cinnamic acid	trans-Cinnamate; trans-Cinnamic acid; (E)-Cinnamate; (2E)-3-Phenylprop-2-enoate	C00423	n/a	n/a	n/a	n/a	n/a	n/a	n/a	n/a	Carboxylic acids; Phenylpropanoids
30.92	205	5.3099	bam3_3dpi: mock vs For	RT30,92 (Carbohydrate)	RT30,92 (Carbohydrate)	RT30,92 (Carbohydrate)	n/a	n/a	n/a	n/a	n/a	n/a	n/a	n/a	n/a	Carbohydrates
17.49	245	6.45537	bam3_3dpi: mock vs For	Fumaric acid	Fumaric acid (2TMS)	Fumarate; trans-Butenedioic acid	C00122	A137001	444972	110-17-8	map00020Citrate cycle (TCA cycle) map00190Oxidative phosphorylation map00220Arginine biosynthesis map00250Alanine, aspartate and glutamate metabolism map00350Tyrosine metabolism map00360Phenylalanine metabolism map00620Pyruvate metabolism map00643Styrene degradation map00650Butanoate metabolism map00720Carbon fixation pathways in prokaryotes map00760Nicotinate and nicotinamide metabolism map01060…	map00020 map00190 map00220 map00250 map00350 map00360 map00620 map00643 map00650 map00720 map00760 map01060 map01061 map01062 map01063 map01064 map01065 map01066 map01070 map01110 map01120 map01130 map01200	116.011	116.072	C4H4O4	Carboxylic acids
33.31	204	6.95798	bam3_3dpi: mock vs For	D-Glucose	D-Glucose (5TMS)	Grape sugar; Dextrose; Glucose; D-Glucopyranose	C00031	A191001	5793	50-99-7	map00010Glycolysis / Gluconeogenesis map00030Pentose phosphate pathway map00052Galactose metabolism map00500Starch and sucrose metabolism map00520Amino sugar and nucleotide sugar metabolism map00524Neomycin, kanamycin and gentamicin biosynthesis map00901Indole alkaloid biosynthesis map01110Biosynthesis of secondary metabolites map02010ABC transporters	map00010 map00030 map00052 map00500 map00520 map00524 map00901 map01110 map02010	180.063	180.156	C6H12O6	Carbohydrates
30.76	319	8.23351	bam3_3dpi: mock vs For	D-Glucose	D-Glucose (1 MEOX, 5TMS)	Grape sugar; Dextrose; Glucose; D-Glucopyranose	C00031	A191001	5793	50-99-7	map00010Glycolysis / Gluconeogenesis map00030Pentose phosphate pathway map00052Galactose metabolism map00500Starch and sucrose metabolism map00520Amino sugar and nucleotide sugar metabolism map00521Streptomycin biosynthesis map00524Neomycin, kanamycin and gentamicin biosynthesis map00901Indole alkaloid biosynthesis map01100Metabolic pathways map01110Biosynthesis of secondary metabolites map01130B…	map00010 map00030 map00052 map00500 map00520 map00521 map00524 map00901 map01100 map01110 map01130 map02010 map02020 map02060 map04066 map04068 map04113 map04152 map04742 map04910 map04911 map04917 map04922 map04930 map04931 map04932 map04933 map04973 map04976 map04978 map05111 map05230	180.063	180.156	C6H12O6	Carbohydrates
34.29	305	11.9275	bam3_3dpi: mock vs For	Myo-inositol	Myo-inositol (6TMS)	D-myo-Inositol; 1D-myo-Inositol; L-myo-Inositol; 1L-myo-Inositol; meso-Inositol; Inositol; Dambose; Cyclohexitol; Meat sugar	C00137	A209002	892	87-89-8	map00052Galactose metabolism map00053Ascorbate and aldarate metabolism map00521Streptomycin biosynthesis map00562Inositol phosphate metabolism map01120Microbial metabolism in diverse environments map01130Biosynthesis of antibiotics map02010ABC transporters map04070Phosphatidylinositol signaling system	map00052 map00053 map00521 map00562 map01130 map02010 map04070	180.063	180.156	C6H12O6	Carbohydrates; Carbohydrate derivatives; Sugar alcohols
21.95	156	13.1213	bam3_3dpi: mock vs For	Pyroglutamic acid	Pyroglutamic acid (2TMS)	Pidolic acid; 5-Oxoproline; 5-Pyrrolidone-2-carboxylic acid; Pyroglutamate; 5-Oxo-L-proline; L-Pyroglutamic acid; L-5-Pyrrolidone-2-carboxylic acid	C01879	A153002	7405	98-79-3	map00480Glutathione metabolism	map00480	129.043	129.114	C5H7NO3	Amino acids
43.93	361	25.5265	bam3_3dpi: mock vs For	a,a-Trehalose	a,a-Trehalose (8TMS)	alpha,alpha-Trehalose;_alpha,alpha'-Trehalose;_Trehalose	C01083	A274002	521102	99-20-7	map00500Starch and sucrose metabolism map01100Metabolic pathways map01110Biosynthesis of secondary metabolites map02010ABC transporters map02060Phosphotransferase system (PTS)	map00500 map02010 map02060	342.116	342.297	C12H22O11	Carbohydrates; Disaccharides
38.47	204	-17.3112	wt_For: (3 vs 7) dpi	2-O-Glycerol-a-d-galactopyranoside	2-O-Glycerol-?-d-galactopyranoside (6TMS)	2-O-Glycerol-a-d-galactopyranoside	n/a	n/a	91754126	534-68-9	n/a	n/a	n/a	n/a	n/a	Carbohydrates; Glycosides
21.95	156	-11.0656	wt_For: (3 vs 7) dpi	Pyroglutamic acid	Pyroglutamic acid (2TMS)	Pidolic acid; 5-Oxoproline; 5-Pyrrolidone-2-carboxylic acid; Pyroglutamate; 5-Oxo-L-proline; L-Pyroglutamic acid; L-5-Pyrrolidone-2-carboxylic acid	C01879	A153002	7405	98-79-3	map00480Glutathione metabolism	map00480	129.043	129.114	C5H7NO3	Amino acids
27.89	73	-8.76122	wt_For: (3 vs 7) dpi	RT27,89	RT27,89	RT27,89	n/a	n/a	n/a	n/a	n/a	n/a	n/a	n/a	n/a	n/a
17.81	188	-7.27233	wt_For: (3 vs 7) dpi	L-Asparagine	L-Asparagine (3TMS)	2-Aminosuccinamic acid	C00152	A168001	6267	70-47-3	map00250Alanine, aspartate and glutamate metabolism map00460Cyanoamino acid metabolism map00970Aminoacyl-tRNA biosynthesis map01060Biosynthesis of plant secondary metabolites map01100Metabolic pathways map01110Biosynthesis of secondary metabolites map01230Biosynthesis of amino acids	map00250 map00460 map00970 map01060 map01110 map01230	132.053	132.118	C4H8N2O3	Amino acids
36.2	204	-5.51232	wt_For: (3 vs 7) dpi	RT36,20(Carbohydrate)	RT36,20(Carbohydrate)	RT36,20(Carbohydrate)	n/a	n/a	n/a	n/a	n/a	n/a	n/a	n/a	n/a	Carbohydrates
30.92	205	-5.12002	wt_For: (3 vs 7) dpi	RT30,92 (Carbohydrate)	RT30,92 (Carbohydrate)	RT30,92 (Carbohydrate)	n/a	n/a	n/a	n/a	n/a	n/a	n/a	n/a	n/a	Carbohydrates
21.19	84	-4.89843	wt_For: (3 vs 7) dpi	Pyroglutamic acid	Pyroglutamic acid (1TMS)	Pidolic acid; 5-Oxoproline; Pyroglutamic acid; 5-Pyrrolidone-2-carboxylic acid; Pyroglutamate; 5-Oxo-L-proline; L-Pyroglutamic acid; L-5-Pyrrolidone-2-carboxylic acid	C01879	A153002	7405	98-79-3	map00480Glutathione metabolism	map00480	129.043	129.114	C5H7NO3	Amino acids
31.31	73	-4.63598	wt_For: (3 vs 7) dpi	RT31,31 (Carbohydrate)	RT31,31 (Carbohydrate)	RT31,31 (Carbohydrate)	n/a	n/a	n/a	n/a	n/a	n/a	n/a	n/a	n/a	Carbohydrates
27.41	73	-3.82897	wt_For: (3 vs 7) dpi	RT27,41	RT27,41	RT27,41	n/a	n/a	n/a	n/a	n/a	n/a	n/a	n/a	n/a	n/a
31.85	73	-3.65806	wt_For: (3 vs 7) dpi	RT31,85(Carbohydrate)	RT31,85(Carbohydrate)	RT31,85(Carbohydrate)	n/a	n/a	n/a	n/a	n/a	n/a	n/a	n/a	n/a	Carbohydrates
22.18	174	-3.47319	wt_For: (3 vs 7) dpi	GABA	GABA (3TMS)	4-Aminobutanoate; 4-Aminobutanoic acid; 4-Aminobutyrate; 4-Aminobutyric acid; gamma-Aminobutyric acid; GABA	C00334	A153003	119	56-12-2	map00250Alanine, aspartate and glutamate metabolism map00330Arginine and proline metabolism map00410beta-Alanine metabolism map00650Butanoate metabolism map00760Nicotinate and nicotinamide metabolism	map00250 map00330 map00410 map00650 map00760	103.063	103.12	C4H9NO2	Amino acids
38.31	59	-3.29426	wt_For: (3 vs 7) dpi	Oleamide	Oleamide	Oleyl amide; (Z)-9-Octadecenamide	C19670	n/a	5283387	301-02-0	R09537 (Oleamide is an organic compound with the formula CH3(CH2)7CH=CH(CH2)7CONH2. It is the amide derived from the fatty acid oleic acid. It is a colorless waxy solid and occurs in nature. Sometimes labeled as a fatty acid primary amide (FAPA), it is biosynthesized from N-oleoylglycine)	R09537	281.272	281.477	C18H35NO	Amides
30.42	189	-3.23467	wt_For: (3 vs 7) dpi	RT30,42(Carbohydrate)	RT30,42(Carbohydrate)	RT30,42(Carbohydrate)	n/a	n/a	n/a	n/a	n/a	n/a	n/a	n/a	n/a	Carbohydrates
31.09	319	-3.17249	wt_For: (3 vs 7) dpi	D-Glucose	D-Glucose (1MEOX, 5TMS)	Grape sugar; Dextrose; Glucose; D-Glucopyranose	C00031	A191001	5793	50-99-7	map00010Glycolysis / Gluconeogenesis map00030Pentose phosphate pathway map00052Galactose metabolism map00500Starch and sucrose metabolism map00520Amino sugar and nucleotide sugar metabolism map00524Neomycin, kanamycin and gentamicin biosynthesis map00901Indole alkaloid biosynthesis map01110Biosynthesis of secondary metabolites map02010ABC transporters	map00010 map00030 map00052 map00500 map00520 map00524 map00901 map01110 map02010	180.063	180.156	C6H12O6	Carbohydrates
31.06	303	-3.14384	wt_For: (3 vs 7) dpi	RT31,06	RT31,06	RT31,06	n/a	n/a	n/a	n/a	n/a	n/a	n/a	n/a	n/a	n/a
33.31	204	-3.01209	wt_For: (3 vs 7) dpi	D-Glucose	D-Glucose (5TMS)	Grape sugar; Dextrose; Glucose; D-Glucopyranose	C00031	A191001	5793	50-99-7	map00010Glycolysis / Gluconeogenesis map00030Pentose phosphate pathway map00052Galactose metabolism map00500Starch and sucrose metabolism map00520Amino sugar and nucleotide sugar metabolism map00524Neomycin, kanamycin and gentamicin biosynthesis map00901Indole alkaloid biosynthesis map01110Biosynthesis of secondary metabolites map02010ABC transporters	map00010 map00030 map00052 map00500 map00520 map00524 map00901 map01110 map02010	180.063	180.156	C6H12O6	Carbohydrates
16.36	147	-2.97699	wt_For: (3 vs 7) dpi	Maleic acid	Maleic acid (2TMS)	Maleate; cis-Butenedioic acid	C01384	A133003	444266	23508-82-9	map00350Tyrosine metabolism map00650Butanoate metabolism map00760Nicotinate and nicotinamide metabolism map01120Microbial metabolism in diverse environments	map00350 map00650 map00760 map01120	116.011	116.072	C4H4O4	Carboxylic acids
30.66	303	-2.74666	wt_For: (3 vs 7) dpi	RT30,66 (Carbohydrate)	RT30,66 (Carbohydrate)	RT30,66 (Carbohydrate)	n/a	n/a	n/a	n/a	n/a	n/a	n/a	n/a	n/a	Carbohydrates
46.16	202	-2.66701	wt_For: (3 vs 7) dpi	RT46,16(Amino acid)	RT46,16(Amino acid)	RT46,16(Amino acid)	n/a	n/a	n/a	n/a	n/a	n/a	n/a	n/a	n/a	Amino acids
31.57	73	-2.29809	wt_For: (3 vs 7) dpi	RT31,57 (Carbohydrate)	RT31,57 (Carbohydrate)	RT31,57 (Carbohydrate)	n/a	n/a	n/a	n/a	n/a	n/a	n/a	n/a	n/a	Carbohydrates; Carbohydrate derivatives; Sugar alcohols
17.09	184	-2.23457	wt_For: (3 vs 7) dpi	L-Ornithine	L-Ornithine (3TMS)	(S)-2,5-Diaminovaleric acid; (S)-2,5-Diaminopentanoic acid; (S)-2,5-Diaminopentanoate	C00077	A162001	6262	70-26-8	map00220Arginine biosynthesis map00330Arginine and proline metabolism map00472D-Arginine and D-ornithine metabolism map00480Glutathione metabolism map01060Biosynthesis of plant secondary metabolites map01064Biosynthesis of alkaloids derived from ornithine, lysine and nicotinic acid map01100Metabolic pathways map01110Biosynthesis of secondary metabolites map01130Biosynthesis of antibiotics_map0121…	map00220 map00330 map00472 map00480 map01060 map01064 map01100 map01110 map01130 map01210 map01230 map02010	132.09	132.161	C5H12N2O2	Amino acids
30.52	303	-2.17208	wt_For: (3 vs 7) dpi	RT30,52	RT30,52	RT30,52	n/a	n/a	n/a	n/a	n/a	n/a	n/a	n/a	n/a	n/a
36.55	368	-2.08428	wt_For: (3 vs 7) dpi	Cinnamic acid	Cinnamic acid	trans-Cinnamate; trans-Cinnamic acid; (E)-Cinnamate; (2E)-3-Phenylprop-2-enoate	C00423	n/a	n/a	n/a	n/a	n/a	n/a	n/a	n/a	Carboxylic acids; Phenylpropanoids
16.59	147	-1.92229	wt_For: (3 vs 7) dpi	Succinic acid	Succinic acid (2TMS)	Succinate; Butanedionic acid; Ethylenesuccinic acid	C00042	A134001	1110	110-15-6	map00020Citrate cycle (TCA cycle)_map00190Oxidative phosphorylation_map00250Alanine, aspartate and glutamate metabolism_map00350Tyrosine metabolism_map00360Phenylalanine metabolism_map00361Chlorocyclohexane and chlorobenzene degradation_map00620Pyruvate metabolism_map00630Glyoxylate and dicarboxylate metabolism_map00640Propanoate metabolism_map00650Butanoate metabolism_map00720Carbon fixation pat…	map00020 map00190 map00250 map00350 map00360 map00361 map00620 map00630 map00640 map00650 map00720 map00760 map00920 map01060 map01061 map01062 map01063 map01064 map01065 map01066map01070 map01100 map01110 map01200	118.027	118.088	C4H6O4	Carboxylic acids
34.08	204	-1.8684	wt_For: (3 vs 7) dpi	RT34,08(Carbohydrate)	RT34,08(Carbohydrate)	RT34,08(Carbohydrate)	n/a	n/a	n/a	n/a	n/a	n/a	n/a	n/a	n/a	Carbohydrates
23.61	147	-1.77218	wt_For: (3 vs 7) dpi	RT23,61	RT23,61	RT23,61	n/a	n/a	n/a	n/a	n/a	n/a	n/a	n/a	n/a	n/a
39.27	73	-1.71118	wt_For: (3 vs 7) dpi	Oleamide	Oleamide (1TMS)	Oleyl amide; (Z)-9-Octadecenamide; (cis)-9-Octadecenoic acid; Oleic acid amide	C19670	A223003	5283387	301-02-0	n/a	n/a	281.272	281.484	C18H35NO	Fatty acyls; Fatty acids and conjugates
29.53	228	-1.66934	wt_For: (3 vs 7) dpi	1H-Indole-3-acetonitrile, 1-(trimethylsilyl)-	1H-Indole-3-acetonitrile (1TMS)	3-Indoleacetonitrile; Indol-3-ylacetonitrile; Indole-3-acetonitrile; (Indol-3-yl)acetonitrile	C02938	n/a	351795	771-51-7	map00380 Tryptophan metabolism	map00380	156.069	156.184	C02938	Alkaloids; Indole alkaloids
34.84	319	-1.52185	wt_For: (3 vs 7) dpi	Sedoheptulose	Sedoheptulose (MEOX, 6TMS)	D-altro-Heptulose; D-Sedoheptulose; Volemulose	C02076	n/a	439645	3019-74-7	map00710Carbon fixation in photosynthetic organisms	map00710	210.182	210.074	C7H14O7	Carbohydrates
27.82	357	-1.43679	wt_For: (3 vs 7) dpi	Glycerol-3-phosphate	Glycerol-3-phosphate (4TMS)	DL-Glycerol 1-phosphate; Glycerol 1-phosphate; Glycerol-3-phosphate; rac-Glycerol 1-phosphate; DL-Glyceryl 1-phosphate; DL-Glycerol 3-phosphate	C00093	A177002	754	57-03-4	map00561Glycerolipid metabolism map00564Glycerophospholipid metabolism map01100Metabolic pathwaysmap01110Biosynthesis of secondary metabolites map02010ABC transporters map05231Choline metabolism in cancer	map00561 map00564 map01100 map01110 map02010 map05231	172.014	172.074	C3H9O6P	Carbohydrates; Carbohydrates; Carbohydrate derivatives; Carbohydrate phosphates
21.72	73	-1.42291	wt_For: (3 vs 7) dpi	RT21,72	RT21,72	RT21,72	n/a	n/a	n/a	n/a	n/a	n/a	n/a	n/a	n/a	n/a
18.25	147	-1.41671	wt_For: (3 vs 7) dpi	Threonic acid-1,4-lactone	Threonic acid-1,4-lactone (2TMS)	L-Threonic acid-1,4-lactone; Threonolactone; 21730-93-8; Threonic acid-1,4-lactone; (3R,4S)-3,4-dihydroxyoxolan-2-one; L-Threonolactone	n/a	A140005	2724794	55220-79-6	n/a	n/a	118.027	118.088	C4H6O4	Carboxylic acids; Carboxylic acids esters
28.84	73	-1.39599	wt_For: (3 vs 7) dpi	RT28,84	RT28,84	RT28,84	n/a	n/a	n/a	n/a	n/a	n/a	n/a	n/a	n/a	n/a
44.09	204	-1.31683	wt_For: (3 vs 7) dpi	RT44,09 (Carbohydrate)	RT44,09 (Carbohydrate)	RT44,09 (Carbohydrate)	n/a	n/a	n/a	n/a	n/a	n/a	n/a	n/a	n/a	Carbohydrates
12.51	86	-1.26389	wt_For: (3 vs 7) dpi	L-Isoleucine	L-Isoleucine (1TMS)	2-Amino-3-methylvaleric acid	C00407	A119002	6306	73-32-5	map00280 Valine leucine and isoleucine degradationmap00290 Valine leucine and isoleucine biosynthesismap00460 Cyanoamino acid metabolismmap00960 Tropane piperidine and pyridine alkaloid biosynthesismap00966 Glucosinolate biosynthesismap00970 Aminoacyl-tRNA biosynthesismap01110 Biosynthesis of secondary metabolitesmap01210 2-Oxocarboxylic acid metabolismmap01230 biosynthesis of amino acidsmap02010…	map00280 map00290 map00460 map00960 map00966 map00970 map01210 map02010 map04974 map04978	131.095	131.173	C6H13NO2	Amino acids
28.25	73	-1.22666	wt_For: (3 vs 7) dpi	RT28,25(Carbohydrate)	RT28,25(Carbohydrate)	RT28,25(Carbohydrate)	n/a	n/a	n/a	n/a	n/a	n/a	n/a	n/a	n/a	Carbohydrates
27.96	170	-1.20268	wt_For: (3 vs 7) dpi	RT27.96	RT27.96	RT27.96	n/a	n/a	n/a	n/a	n/a	n/a	n/a	n/a	n/a	n/a
22.06	217	-1.1388	wt_For: (3 vs 7) dpi	D-Threitol	D-Threitol (4TMS)	D-Threitol	C16884	A149002	169019	32381-52-5	R08573 R11342	R08573 R11342	122.058	122.12	C4H10O4	Carbohydrates; Carbohydrate derivatives; Sugar alcohols
23.35	292	-1.10147	wt_For: (3 vs 7) dpi	Erythronic acid	Erythronic acid (4TMS)	Erythronic acid; D-erythronic acid; (2R,3R)-2,3,4-trihydroxybutanoic acid; Erythronate; 2,3,4-trihydroxybutanoate	n/a	A154001	2781043	13752-84-6	n/a	n/a	136.037	136.103	C4H8O5	Fatty acyls; Fatty acids and conjugates; Carboxylic acids
42.28	371	-1.07032	wt_For: (3 vs 7) dpi	Hexadecanoate	Hexadecanoate (2TMS)	Hexadecanoic acid; Hexadecylic acid; Palmitic acid; Palmitate; Cetylic acid	C00249	n/a	985	57-10-3	map00061Fatty acid biosynthesis map00062Fatty acid elongation map00071Fatty acid degradation map00073Cutin, suberine and wax biosynthesis map01040Biosynthesis of unsaturated fatty acids map01060Biosynthesis of plant secondary metabolites map01212Fatty acid metabolism	map00061 map00062 map00071 map00073 map01040 map01060 map01212	256.24	256.424	C16H32O2	Fatty acyls; Fatty acids and conjugates
30.63	319	-0.957354	wt_For: (3 vs 7) dpi	RT30,63 (Carbohydrate)	RT30,63 (Carbohydrate)	RT30,63 (Carbohydrate)	n/a	n/a	n/a	n/a	n/a	n/a	n/a	n/a	n/a	Carbohydrates
16.1	117	-0.928802	wt_For: (3 vs 7) dpi	L-Threonine	L-Threonine (2TMS)	2-Amino-3-hydroxybutyric acid	C00188	A132001	6288	72-19-5	map00260Glycine, serine and threonine metabolism map00261Monobactam biosynthesis map00290Valine, leucine and isoleucine biosynthesis map00970Aminoacyl-tRNA biosynthesis map01060Biosynthesis of plant secondary metabolites map01110Biosynthesis of secondary metabolites map01230Biosynthesis of amino acids map02010ABC transporters	map00260 map00261 map00290 map00970 map01060 map01110 map01230 map02010	119.058	119.119	C4H9NO3	Amino acids
19.89	73	-0.774102	wt_For: (3 vs 7) dpi	Glycine	Glycine (1TMS)	Aminoacetic acid; Gly	C00037	A133001	750	56-40-6	map00120Primary bile acid biosynthesis map00230Purine metabolism map00260Glycine, serine and threonine metabolism map00310Lysine degradation map00460Cyanoamino acid metabolism map00480Glutathione metabolism map00630Glyoxylate and dicarboxylate metabolism map00680Methane metabolism map00730Thiamine metabolism map00860Porphyrin and chlorophyll metabolism map00970Aminoacyl-tRNA biosynthesis map01060…	map00120 _map00230 _map00260 _map00310 _map00460 _map00480 _map00630 _map00680 _map00730 _map00860 _map00970 _map01060 _map01100 _map01110 _map01120 _map01130 _map01200 _map01230 _map01502 _map02010 _map04080 _map04721 _map04974 _map04978 _map05230	75.032	75.0666	C2H5NO2	Amino acids
34.56	204	-0.680545	wt_For: (3 vs 7) dpi	RT34,56(Carbohydrate)	RT34,56(Carbohydrate)	RT34,56(Carbohydrate)	n/a	n/a	n/a	n/a	n/a	n/a	n/a	n/a	n/a	Carbohydrates
42.4	204	-0.669895	wt_For: (3 vs 7) dpi	RT42,40 (Carbohydrate)	RT42,40 (Carbohydrate)	RT42,40 (Carbohydrate)	n/a	n/a	n/a	n/a	n/a	n/a	n/a	n/a	n/a	Carbohydrates
40.19	204	-0.616567	wt_For: (3 vs 7) dpi	RT40,19 (Carbohydrate)	RT40,19 (Carbohydrate)	RT40,19 (Carbohydrate)	n/a	n/a	n/a	n/a	n/a	n/a	n/a	n/a	n/a	Carbohydrates
30.76	319	-0.580115	wt_For: (3 vs 7) dpi	D-Glucose	D-Glucose (1 MEOX, 5TMS)	Grape sugar; Dextrose; Glucose; D-Glucopyranose	C00031	A191001	5793	50-99-7	map00010Glycolysis / Gluconeogenesis map00030Pentose phosphate pathway map00052Galactose metabolism map00500Starch and sucrose metabolism map00520Amino sugar and nucleotide sugar metabolism map00521Streptomycin biosynthesis map00524Neomycin, kanamycin and gentamicin biosynthesis map00901Indole alkaloid biosynthesis map01100Metabolic pathways map01110Biosynthesis of secondary metabolites map01130B…	map00010 map00030 map00052 map00500 map00520 map00521 map00524 map00901 map01100 map01110 map01130 map02010 map02020 map02060 map04066 map04068 map04113 map04152 map04742 map04910 map04911 map04917 map04922 map04930 map04931 map04932 map04933 map04973 map04976 map04978 map05111 map05230	180.063	180.156	C6H12O6	Carbohydrates
30.34	307	-0.570415	wt_For: (3 vs 7) dpi	RT30.34 (Sugar acid)	RT30.34 (Sugar acid)	RT30.34 (Sugar acid)	n/a	n/a	n/a	n/a	n/a	n/a	n/a	n/a	n/a	Carbohydrates
37.13	249	-0.548241	wt_For: (3 vs 7) dpi	RT37,13	RT37,13	RT37,13	n/a	n/a	n/a	n/a	n/a	n/a	n/a	n/a	n/a	n/a
29.26	82	-0.547504	wt_For: (3 vs 7) dpi	RT29,26	RT29,26	RT29,26	n/a	n/a	n/a	n/a	n/a	n/a	n/a	n/a	n/a	n/a
24.08	73	-0.532391	wt_For: (3 vs 7) dpi	Glycerol	Glycerol (3TMS)	Glycerin; 1,2,3-Trihydroxypropane; 1,2,3-Propanetriol	C00116	A129003	753	56-81-5	map00040Pentose and glucuronate interconversions map00052Galactose metabolism map00561Glycerolipid metabolism map02010ABC transporters	map00040 map00052 map00561 map02010	92.0473	92.0938	C3H8O3	Carbohydrates; Carbohydrate derivatives; Sugar alcohols
27.29	73	-0.526154	wt_For: (3 vs 7) dpi	RT27,29	RT27,29	RT27,29	n/a	n/a	n/a	n/a	n/a	n/a	n/a	n/a	n/a	n/a
21.39	73	-0.52235	wt_For: (3 vs 7) dpi	Malic acid	Malic acid (3TMS)	(S)-Malate;_L-Malate;_L-Apple acid;_L-Malic acid;_L-2-Hydroxybutanedioic acid;_Malate;_Malic acid	C00149	A149001	222656	97-67-6	map00020Citrate cycle (TCA cycle) map00620Pyruvate metabolism map00630Glyoxylate and dicarboxylate metabolism map00680Methane metabolism map00710Carbon fixation in photosynthetic organisms map00720Carbon fixation pathways in prokaryotes map01060Biosynthesis of plant secondary metabolites map01061Biosynthesis of phenylpropanoids map01062Biosynthesis of terpenoids and steroids map01063Biosynthesis …	map00020 map00620 map00630 map00680 map00710 map00720 map01060 map01061 map01062 map01063 map01064 map01065 map01066 map01070 map01110 map01130 map01200	134.021	134.087	C4H6O5	Carboxylic acids
38	204	-0.518323	wt_For: (3 vs 7) dpi	RT38,00	RT38,00	RT38,00	n/a	n/a	n/a	n/a	n/a	n/a	n/a	n/a	n/a	n/a
13.81	228	-0.505624	wt_For: (3 vs 7) dpi	RT13,81	RT13,81	RT13,81	n/a	n/a	n/a	n/a	n/a	n/a	n/a	n/a	n/a	n/a
18.35	117	-0.486375	wt_For: (3 vs 7) dpi	RT18,35	RT18,35	RT18,35	n/a	n/a	n/a	n/a	n/a	n/a	n/a	n/a	n/a	n/a
40.09	204	-0.485726	wt_For: (3 vs 7) dpi	RT40,09 (Carbohydrate)	RT40,09 (Carbohydrate)	RT40,09 (Carbohydrate)	n/a	n/a	n/a	n/a	n/a	n/a	n/a	n/a	n/a	Carbohydrates
30.14	172	-0.438414	wt_For: (3 vs 7) dpi	RT30,14	RT30,14	RT30,14	n/a	n/a	n/a	n/a	n/a	n/a	n/a	n/a	n/a	n/a
27.77	156	-0.410906	wt_For: (3 vs 7) dpi	L-Glutamine	L-Glutamine (3TMS)	L-2-Aminoglutaramic acid	C00064	A178001	5961	56-85-9	map00220Arginine biosynthesis map00230Purine metabolism map00240Pyrimidine metabolism map00250Alanine, aspartate and glutamate metabolism map00471D-Glutamine and D-glutamate metabolism map00630Glyoxylate and dicarboxylate metabolism map00910Nitrogen metabolism map00970Aminoacyl-tRNA biosynthesis map01060Biosynthesis of plant secondary metabolites map01100Metabolic pathways map01120Microbial metab…	map00220 _Arginine biosynthesis_map00230 _Purine metabolism_map00240 _map00250 _map00471 _map00630_map00910 _map00970 _map01060 _map01100 _map01120 _map01230 _map02010 _map02020 _map04724 _map04727 _map04964 _map04974 _map04978 _map05230	146.069	146.145	C5H10N2O3	Amino acids
32.34	75	-0.391967	wt_For: (3 vs 7) dpi	Palmitoleic acid	Palmitoleic acid (1TMS)	(9Z)-Hexadecenoic acid; Palmitoleic acid; cis-9-Hexadecenoic acid; (9Z)-Hexadec-9-enoate	C08362	A203002	445638	373-49-9	map00061Fatty acid biosynthesis	map00061	254.225	254.408	C16H30O2	Fatty acyls; Fatty Acids and Conjugates
29.96	73	-0.37849	wt_For: (3 vs 7) dpi	RT29,96 (Carboxylic acid)	RT29,96 (Carboxylic acid)	RT29,96 (Carboxylic acid)	n/a	n/a	n/a	n/a	n/a	n/a	n/a	n/a	n/a	Carboxylic acids
20.91	232	-0.372478	wt_For: (3 vs 7) dpi	Aspartic acid	Aspartic acid (3TMS)	L-Aspartate; 2-Aminosuccinic acid; L-Asp	C00049	A152002	3351	56-84-8	map00220Arginine biosynthesis map00250Alanine, aspartate and glutamate metabolism map00260Glycine, serine and threonine metabolism map00270Cysteine and methionine metabolism map00300Lysine biosynthesis map00340Histidine metabolism map00410beta-Alanine metabolism map00460Cyanoamino acid metabolism map00760Nicotinate and nicotinamide metabolism map00770Pantothenate and CoA biosynthesis map00970Amin…	map00220 map00250 map00260 map00270 map00300 map00340 map00410 map00460 map00760 map00770 map00970 map01064 map01210 map01230 map02010	133.038	133.103	C4H7NO4	Amino acids
29.75	204	-0.369326	wt_For: (3 vs 7) dpi	RT29,75(Carbohydrate)	RT29,75(Carbohydrate)	RT29,75(Carbohydrate)	n/a	n/a	n/a	n/a	n/a	n/a	n/a	n/a	n/a	Carbohydrates
28.54	73	-0.295898	wt_For: (3 vs 7) dpi	RT28,54(Sugar acid)	RT28,54(Sugar acid)	RT28,54(Sugar acid)	n/a	n/a	n/a	n/a	n/a	n/a	n/a	n/a	n/a	Sugar acid
22.32	199	-0.289382	wt_For: (3 vs 7) dpi	RT22,32	RT22,32	RT22,32	n/a	n/a	n/a	n/a	n/a	n/a	n/a	n/a	n/a	n/a
28.47	73	-0.282215	wt_For: (3 vs 7) dpi	RT28,47	RT28,47	RT28,47	n/a	n/a	n/a	n/a	n/a	n/a	n/a	n/a	n/a	n/a
12.73	241	-0.275485	wt_For: (3 vs 7) dpi	Phosphoric acid, monomethyl ester	Phosphoric acid, monomethyl ester (2TMS)	Methyl dihydrogen phosphate	n/a	A119001	13130	812-00-0	n/a	n/a	111.993	112.021	CH5O4P	Phosphoric acid derivatives
14.48	179	-0.232626	wt_For: (3 vs 7) dpi	Benzoic acid	Benzoic acid (1TMS)	Benzoate; Benzenecarboxylic acid; Phenylformic acid; Dracylic acid	C00180	A128003	243	65-85-0	map00360Phenylalanine metabolism map00362Benzoate degradation map00621Dioxin degradation map00623Toluene degradation map00627Aminobenzoate degradation map01063Biosynthesis of alkaloids derived from shikimate pathway map01110Biosynthesis of secondary metabolites map01120Microbial metabolism in diverse environments map01220Degradation of aromatic compounds	map00360 _map00362 _map00621 _map00623 _map00627 _map01063 _map01110 _map01120 _map01220	122.037	122.121	C7H6O2	Carboxylic acids
25.78	73	-0.226188	wt_For: (3 vs 7) dpi	D-Fructose	D-Fructose (1MEOX, 5TMS)	Levulose; Fruit sugar; D-arabino-Hexulose	C00095	A187002	439163	57-48-7	map00051Fructose and mannose metabolism map00052Galactose metabolism map00500Starch and sucrose metabolism map01120Microbial metabolism in diverse environments map02010ABC transporters	map00051 map00052 map00500 map01120 map02010	180.063	180.156	C6H12O6	Carbohydrates
21.34	205	-0.214059	wt_For: (3 vs 7) dpi	RT21,34	RT21,34	RT21,34	n/a	n/a	n/a	n/a	n/a	n/a	n/a	n/a	n/a	n/a
45.54	361	-0.209967	wt_For: (3 vs 7) dpi	Sucrose	Sucrose (8TMS)	Cane sugar; Saccharose; 1-alpha-D-Glucopyranosyl-2-beta-D-fructofuranoside	C00089	A264001	632328	19159-25-2	map00052 Galactose metabolismmap00500 Starch and sucrose metabolismmap01100 Metabolic pathwaysmap02010 ABC transportersmap02060 Phosphotransferase system (PTS)	map00052 map00500 map01100 map02010 map02060	342.116	342.297	C12H22O11	Carbohydrates and carbohydrate conjugates
20.54	255	-0.187812	wt_For: (3 vs 7) dpi	RT20,54	RT20,54	RT20,54	n/a	n/a	n/a	n/a	n/a	n/a	n/a	n/a	n/a	n/a
21.56	117	-0.186271	wt_For: (3 vs 7) dpi	RT21.56	RT21.56	RT21.56	n/a	n/a	n/a	n/a	n/a	n/a	n/a	n/a	n/a	n/a
24.21	103	-0.181214	wt_For: (3 vs 7) dpi	RT24,21	RT24,21	RT24,21	n/a	n/a	n/a	n/a	n/a	n/a	n/a	n/a	n/a	n/a
23.08	219	-0.164391	wt_For: (3 vs 7) dpi	Propanoic acid	Propanoic acid 3TMS	Propanoate; Propionate; Propionic acid	C00163	n/a	1032	38166-00-6	map00640Propanoate metabolism map00642Ethylbenzene degradation map00760Nicotinate and nicotinamide metabolism map01100Metabolic pathways map01120Microbial metabolism in diverse environments map01220Degradation of aromatic compounds map04973Carbohydrate digestion and absorption map04974Protein digestion and absorption	map00640 _map00642 _map00760 _map01100 _map01120 _map01220 _map04973 _map04974	74.0368	74.0785	C3H6O2	Carboxylic acids
33.37	368	-0.154627	wt_For: (3 vs 7) dpi	Sinapic acid	Sinapic acid (2TMS)	Cinnamic acid, 4-hydroxy-3,5-dimethoxy, bis-tms; Sinapinic acid, bis-tms; SINAPINIC ACID (2tms); 2-Propenoic acid, 3-[3,5-dimethoxy-4-[(trimethylsilyl)oxy]phenyl]-, trimethylsilyl ester; Trimethylsilyl 3-(3,5-dimethoxy-4-[(trimethylsilyl)oxy]phenyl)-2-propenoate; Sinapinic acid, tms; (E)-Sinapic acid, tms; (Z)-Sinapic acid, tms; Sinapic acid, O,O'-di(trimethylsilyl)-; Cinnamic acid, 3,5-dimethoxy…	C00482	A207001(cis);A225001(trans)	637775	530-59-6	map00940Phenylpropanoid biosynthesis_map01061Biosynthesis of phenylpropanoids_map01110Biosynthesis of secondary metabolites	map00940 _map01061 _map01110	224.068	224.21	C11H12O5	Carboxylic acids; Phenylpropanoids
29.03	285	-0.150685	wt_For: (3 vs 7) dpi	Myristic acid	Myristic acid (1TMS)	Tetradecanoic acid; Tetradecanoate	C06424	A204021	11005	544-63-8	map00061Fatty acid biosynthesis	map00061	228.209	228.371	C14H28O2	Fatty acyls; Fatty acids and conjugates
18.08	171	-0.148455	wt_For: (3 vs 7) dpi	Oxalic acid	Oxalic acid (2TMS)	Oxalate;Ethanedioic acid	C00209	A113002	971	18294-04-7	map00625Chloroalkane and chloroalkene degradation map00630Glyoxylate and dicarboxylate metabolism map01100Metabolic pathways map01120Microbial metabolism in diverse environments	map00625 map00630 map01100 map01120	89.9953	90.0349	C2H2O4	Carboxylic acids
11.81	86	-0.128692	wt_For: (3 vs 7) dpi	L-Leucine	L-Leucine (1TMS)	L-Leucine; 2-Amino-4-methylvaleric acid; (2S)-alpha-2-Amino-4-methylvaleric acid; (2S)-alpha-Leucine	C00123	A129002	3423	61-90-5	map00280Valine, leucine and isoleucine degradation map00290Valine, leucine and isoleucine biosynthesis map00966;Glucosinolate biosynthesis map00970Aminoacyl-tRNA biosynthesis map01065Biosynthesis of alkaloids derived from histidine and purine map012102-Oxocarboxylic acid metabolism map01230Biosynthesis of amino acids map02010ABC transporters	map00280 map00290 map00966 map00970 map01065 map01210 map01230 map02010	131.095	131.095	C6H13NO2	Amino acids
26.11	73	-0.123004	wt_For: (3 vs 7) dpi	D-Fructose	D-Fructose (1MEOX, 5TMS)	Levulose; Fruit sugar; D-arabino-Hexulose	C00095	A187002	439163	57-48-7	map00051Fructose and mannose metabolism map00052Galactose metabolism map00500Starch and sucrose metabolism map01120Microbial metabolism in diverse environments map02010ABC transporters	map00051 map00052 map00500 map01120 map02010	180.063	180.156	C6H12O6	Carbohydrates
31.68	433	-0.0887153	wt_For: (3 vs 7) dpi	RT31,68	RT31,68	RT31,68	n/a	n/a	n/a	n/a	n/a	n/a	n/a	n/a	n/a	n/a
31.46	204	-0.0866013	wt_For: (3 vs 7) dpi	RT31,46 (Carbohydrate)	RT31,46 (Carbohydrate)	RT31,46 (Carbohydrate)	n/a	n/a	n/a	n/a	n/a	n/a	n/a	n/a	n/a	Carbohydrates; Carbohydrate derivatives; Sugar alcohols
29.57	217	-0.075255	wt_For: (3 vs 7) dpi	RT29,57(Carbohydrate)	RT29,57(Carbohydrate)	RT29,57(Carbohydrate)	n/a	n/a	n/a	n/a	n/a	n/a	n/a	n/a	n/a	Carbohydrates
35.93	339	-0.0631913	wt_For: (3 vs 7) dpi	Oleic acid	Oleic acid (1TMS)	(9Z)-Octadecenoic acid; (Z)-Octadec-9-enoic acid; Oleate	C00712	A222001	445639	112-80-1	map00061Fatty acid biosynthesis map00073Cutin, suberine and wax biosynthesis map01040Biosynthesis of unsaturated fatty acids map01060Biosynthesis of plant secondary metabolites	map00061 map00073 map01040 map01060	282.256	282.461	C18H34O2	Fatty acyls; Fatty acids and conjugates
32.01	414	-0.0611493	wt_For: (3 vs 7) dpi	RT32,01	RT32,01	RT32,01	n/a	n/a	n/a	n/a	n/a	n/a	n/a	n/a	n/a	n/a
25.65	73	-0.0406098	wt_For: (3 vs 7) dpi	D-Fructose	D-Fructose (1MEOX, 5TMS)	Levulose; Fruit sugar; D-arabino-Hexulose	C00095	A187002	439163	57-48-7	map00051Fructose and mannose metabolism map00052Galactose metabolism map00500Starch and sucrose metabolism map01120Microbial metabolism in diverse environments map02010ABC transporters	map00051 map00052 map00500 map01120 map02010	180.063	180.156	C6H12O6	Carbohydrates
26.47	307	-0.039397	wt_For: (3 vs 7) dpi	Xylitol	Xylitol (5TMS)	Xylitol	C00379	A171001	6912	87-99-0	map00040Pentose and glucuronate interconversions map01100Metabolic pathways map02010ABC transporters	map00040 map01100 map02010	152.068	152.146	C5H12O5	Carbohydrates; Carbohydrate derivatives; Sugar alcohols
24.85	257	-0.0332406	wt_For: (3 vs 7) dpi	Lauric acid	Lauric acid (1TMS)	Dodecanoic acid; Dodecanoate; Dodecylcarboxylate; Lauric acid	C02679	A166003	3893	55520-95-1	map00061Fatty acid biosynthesis map01100Metabolic pathways	map00061 map01100	200.178	200.318	C12H24O2	Fatty acyls; Fatty acids and conjugates
21.63	159	-0.0301297	wt_For: (3 vs 7) dpi	RT21,63	RT21,63	RT21,63	n/a	n/a	n/a	n/a	n/a	n/a	n/a	n/a	n/a	n/a
39.97	204	-0.0242012	wt_For: (3 vs 7) dpi	RT39,97(Carbohydrate)	RT39,97(Carbohydrate)	RT39,97(Carbohydrate)	n/a	n/a	n/a	n/a	n/a	n/a	n/a	n/a	n/a	Carbohydrates
26.43	204	0	wt_For: (3 vs 7) dpi	RT26,43 (Carbohydrate)	RT26,43 (Carbohydrate)	RT26,43 (Carbohydrate)	n/a	n/a	n/a	n/a	n/a	n/a	n/a	n/a	n/a	Carbohydrates
23.8	147	0.0140001	wt_For: (3 vs 7) dpi	RT23,80 (Carbohydrate)	RT23,80 (Carbohydrate)	RT23,80 (Carbohydrate)	n/a	n/a	n/a	n/a	n/a	n/a	n/a	n/a	n/a	Carbohydrates
29.14	204	0.0374103	wt_For: (3 vs 7) dpi	RT29,14(Carbohydrate)	RT29,14(Carbohydrate)	RT29,14(Carbohydrate)	n/a	n/a	n/a	n/a	n/a	n/a	n/a	n/a	n/a	Carbohydrate
43.26	236	0.0387707	wt_For: (3 vs 7) dpi	Adenosine	Adenosine (4TMS)	Adenine nucleoside; Adenine riboside	C00212	A273001	60961	58-61-7	map00230Purine metabolism	map00230	267.097	267.241	C10H13N5O4	Nucleic acids, nucleotides and nucleosides; Purinenucleosides
26.23	345	0.12088	wt_For: (3 vs 7) dpi	RT26,23	RT26,23	RT26,23	n/a	n/a	n/a	n/a	n/a	n/a	n/a	n/a	n/a	n/a
33.85	311	0.163386	wt_For: (3 vs 7) dpi	RT33,85(Fatty acid)	RT33,85(Fatty acid)	RT33,85(Fatty acid)	n/a	n/a	n/a	n/a	n/a	n/a	n/a	n/a	n/a	Fatty acid
40.06	318	0.214991	wt_For: (3 vs 7) dpi	D-Myo-inositol phosphate	D-myo-Inositol 1,3,5,6-5P (7TMS)	D-myo-Inositol 1,3,4,5,6-pentakisphosphate; Inositol 1,3,4,5,6-pentakisphosphate	C01284	n/a	439468	20298-95-7	map00562Inositol phosphate metabolism map01100Metabolic pathways map04070Phosphatidylinositol signaling system	map00562 map01100 map04070	579.895	580.055	C6H17O21P5	Carbohydrates; Phosphoric acid derivatives
35.83	73	0.220836	wt_For: (3 vs 7) dpi	Linoleic acid	Linoleic acid (1TMS)	Linoleate; (9Z,12Z)-Octadecadienoic acid; 9-cis,12-cis-Octadecadienoate; 9-cis,12-cis-Octadecadienoic acid	C01595	A221003	5280450	60-33-3	map00591Linoleic acid metabolism map01040Biosynthesis of unsaturated fatty acids map01060Biosynthesis of plant secondary metabolites	map00591 map01040 map01060	280.24	280.445	C18H32O2	Fatty acyls; Fatty acids and conjugates
26.28	217	0.251302	wt_For: (3 vs 7) dpi	D-Fructose	D-Fructose (1MEOX, 5TMS)	Levulose; Fruit sugar; D-arabino-Hexulose	C00095	A187002	439163	57-48-7	map00051Fructose and mannose metabolism map00052Galactose metabolism map00500Starch and sucrose metabolism map01120Microbial metabolism in diverse environments map02010ABC transporters	map00051 map00052 map00500 map01120 map02010	180.063	180.156	C6H12O6	Carbohydrates
25.07	73	0.253633	wt_For: (3 vs 7) dpi	RT25,07	RT25,07	RT25,07	n/a	n/a	n/a	n/a	n/a	n/a	n/a	n/a	n/a	n/a
29.2	316	0.261189	wt_For: (3 vs 7) dpi	RT29,20	RT29,20	RT29,20	n/a	n/a	n/a	n/a	n/a	n/a	n/a	n/a	n/a	n/a
22.57	130	0.285858	wt_For: (3 vs 7) dpi	Indole-3-lactic acid	Indole-3-lactic acid	Indolelactate	C02043	n/a	92904	1821-52-9	map00380 Tryptophan metabolism	map00380	205.074	205.21	C11H11NO3	Alkaloids; Indole alkaloids
15.06	201	0.337608	wt_For: (3 vs 7) dpi	Octanoic acid	Octanoic acid (TMS)	Caprylic acid; Octylic acid	C06423	A127006	379	124-07-2	map00061Fatty acid biosynthesis map01060Biosynthesis of plant secondary metabolites map01066Biosynthesis of alkaloids derived from terpenoid and polyketide	map00061 map01060 map01066	144.115	144.211	C8H16O2	Fatty acyls; Fatty acids and conjugates
17.72	215	0.4214	wt_For: (3 vs 7) dpi	Nonanoic acid	Nonanoic acid (1TMS)	Nonanoate; Pelargonic acid	C01601	A138003	8158	112-05-0	n/a	n/a	158.131	158.238	C9H18O2	Fatty acyls; Fatty acids and conjugates
32.39	204	0.492801	wt_For: (3 vs 7) dpi	RT32,39(Carbohydrate)	RT32,39(Carbohydrate)	RT32,39(Carbohydrate)	n/a	n/a	n/a	n/a	n/a	n/a	n/a	n/a	n/a	Carbohydrates
23.39	114	0.538668	wt_For: (3 vs 7) dpi	RT23,39	RT23,39	RT23,39	n/a	n/a	n/a	n/a	n/a	n/a	n/a	n/a	n/a	n/a
35.94	335	0.599404	wt_For: (3 vs 7) dpi	a-Linolenic acid	a-Linolenic acid (1TMS)	(9Z,12Z,15Z)-Octadecatrienoic acid; alpha-Linolenic acid; 9,12,15-Octadecatrienoic acid; Linolenate; alpha-Linolenate	C06427	A222003	5280934	463-40-1	map00592alpha-Linolenic acid metabolism map01040Biosynthesis of unsaturated fatty acids map01060Biosynthesis of plant secondary metabolites map01070Biosynthesis of plant hormones	map00592 map01040 map01060 map01070	278.225	278.43	C18H30O2	Fatty acyls; Fatty acids and conjugates
17.29	147	0.6054	wt_For: (3 vs 7) dpi	Glyceric acid	Glyceric acid (3TMS)	D-Glycerate; Glycerate; (R)-Glycerate	C00258	A135003	439194	473-81-4	map00030Pentose phosphate pathway map00260Glycine, serine and threonine metabolism map00561Glycerolipid metabolism map00630Glyoxylate and dicarboxylate metabolism map00680Methane metabolism map01110Biosynthesis of secondary metabolites	map00030 map00260 map00561 map00630 map00680 map01110	106.027	106.077	C3H6O4	Carboxylic acids
35.34	319	0.618688	wt_For: (3 vs 7) dpi	Sedoheptulose	Sedoheptulose (MEOX, 6TMS)	D-altro-Heptulose; D-Sedoheptulose; Volemulose	C02076	n/a	439645	3019-74-7	map00710Carbon fixation in photosynthetic organisms	map00710	210.182	210.074	C7H14O7	Carbohydrates
27.02	217	0.680105	wt_For: (3 vs 7) dpi	Xylitol	Xylitol (5TMS)	Xylitol	C00379	A171001	6912	87-99-0	map00040Pentose and glucuronate interconversions map01100Metabolic pathways map02010ABC transporters	map00040 map01100 map02010	152.068	152.146	C5H12O5	Carbohydrates; Carbohydrate derivatives; Sugar alcohols
36.4	341	0.680724	wt_For: (3 vs 7) dpi	Stearic acid	Stearic acid (1TMS)	Octadecanoic acid; Stearate	C01530	A225002	5281	57-11-4	map00061Fatty acid biosynthesis map01040Biosynthesis of unsaturated fatty acids map01060Biosynthesis of plant secondary metabolites	map00061 map01040 map01060	284.272	284.477	C18H36O2	Fatty acyls; Fatty acids and conjugates
22.95	217	0.683711	wt_For: (3 vs 7) dpi	L-Homoserine	L-Homoserine (2TMS)	2-Amino-4-hydroxybutyric acid	C00263	n/a	12647	n/a	map00260 Glycine, serine and threonine metabolismmap00270 Cysteine and methionine metabolismmap00300 Lysine biosynthesismap00920 Sulfur metabolismmap01100 Metabolic pathwaysmap01110 Biosynthesis of secondary metabolitesmap01120 Microbial metabolism in diverse environmentsmap01130 Biosynthesis of antibioticsmap01230 Biosynthesis of amino acids	map00260 map00270 map00300 map00920 map01100 map01110 map01120 map01130 map01230	119.058	119.119	C4H9NO3	Amino acids
36.06	339	0.728514	wt_For: (3 vs 7) dpi	Oleic acid	Oleic acid (1TMS)	(9Z)-Octadecenoic acid; (Z)-Octadec-9-enoic acid; Oleate	C00712	A222001	445639	112-80-1	map00061Fatty acid biosynthesis map00073Cutin, suberine and wax biosynthesis map01040Biosynthesis of unsaturated fatty acids map01060Biosynthesis of plant secondary metabolites	map00061 map00073 map01040 map01060	282.256	282.461	C18H34O2	Fatty acyls; Fatty acids and conjugates
24.39	258	0.73879	wt_For: (3 vs 7) dpi	RT24,39	RT24,39	RT24,39	n/a	n/a	n/a	n/a	n/a	n/a	n/a	n/a	n/a	n/a
24.69	328	0.929097	wt_For: (3 vs 7) dpi	RT24.69	RT24.69	RT24.69	n/a	n/a	n/a	n/a	n/a	n/a	n/a	n/a	n/a	n/a
28.15	217	0.996469	wt_For: (3 vs 7) dpi	RT28,15(Carbohydrate)	RT28,15(Carbohydrate)	RT28,15(Carbohydrate)	n/a	n/a	n/a	n/a	n/a	n/a	n/a	n/a	n/a	Carbohydrates
32.2	361	1.08959	wt_For: (3 vs 7) dpi	RT32,20	RT32,20	RT32,20	n/a	n/a	n/a	n/a	n/a	n/a	n/a	n/a	n/a	n/a
34.29	305	1.18425	wt_For: (3 vs 7) dpi	Myo-inositol	Myo-inositol (6TMS)	D-myo-Inositol; 1D-myo-Inositol; L-myo-Inositol; 1L-myo-Inositol; meso-Inositol; Inositol; Dambose; Cyclohexitol; Meat sugar	C00137	A209002	892	87-89-8	map00052Galactose metabolism map00053Ascorbate and aldarate metabolism map00521Streptomycin biosynthesis map00562Inositol phosphate metabolism map01120Microbial metabolism in diverse environments map01130Biosynthesis of antibiotics map02010ABC transporters map04070Phosphatidylinositol signaling system	map00052 map00053 map00521 map00562 map01130 map02010 map04070	180.063	180.156	C6H12O6	Carbohydrates; Carbohydrate derivatives; Sugar alcohols
14.75	278	1.21493	wt_For: (3 vs 7) dpi	Carbamic acid	Carbamic acid (3TMS)	Carbamate; Aminoformic acid	C01563	A116008	277	463-77-4 302-11-4	map00240Pyrimidine metabolism map00910Nitrogen metabolism	map00240 _map00910	61.0164	61.04	CH3NO2	Carboxylic acids
41.78	204	1.21496	wt_For: (3 vs 7) dpi	RT41,78 (Carbohydrate)	RT41,78 (Carbohydrate)	RT41,78 (Carbohydrate)	n/a	n/a	n/a	n/a	n/a	n/a	n/a	n/a	n/a	Carbohydrates
29.45	73	1.3089	wt_For: (3 vs 7) dpi	2-Ketoglutaric acid	2-Ketoglutaric acid (2TMS)	Oxoglutarate: a-Ketoglutaric acid: 2-oxo-1,5-Pentanedioate	C00026	A158004	51	328-50-7	map00020Citrate cycle (TCA cycle) map00040Pentose and glucuronate interconversions map00053Ascorbate and aldarate metabolism map00220Arginine biosynthesis map00250Alanine, aspartate and glutamate metabolism map00300Lysine biosynthesis map00340Histidine metabolism map00365Furfural degradation map00430Taurine and hypotaurine metabolism map00471D-Glutamine and D-glutamate metabolism map00630Glyoxyla…	map00020 _map00040 _map00053 _map00220 _map00250 _map00300 _map00340 _map00365 _map00430 _map00471 _map00630 _map00650 _map00660 _map00720 _map01060 _map01061 _map01062 _map01063 _map01064 _map01065 _map01066 _map01070 _map01100 _map01110 _map01120 _map01130 _map01200 _map01210 _map01230 map04066 _map04727 _map04922 _map04964 _map04976 _map05230	146.021	146.098	C5H6O5	Carboxylic acids
15.03	132	1.36163	wt_For: (3 vs 7) dpi	L-Serine	L-Serine (2TMS)	L-2-Amino-3-hydroxypropionic acid; L-3-Hydroxy-alanine; Serine	C00065	A138001	5951	56-45-1	map00260Glycine, serine and threonine metabolism map00261Monobactam biosynthesis map00270Cysteine and methionine metabolism map00460Cyanoamino acid metabolism map00600Sphingolipid metabolism map00630Glyoxylate and dicarboxylate metabolism map00680Methane metabolism_map00920Sulfur metabolism map00970Aminoacyl-tRNA biosynthesis map01060Biosynthesis of plant secondary metabolites map01110Biosynthesi…	map00260 map00261 map00270 map00460 map00600 map00630 map00680 map00920 map00970 map01060 map01110 map01200 map01230	105.043	105.093	C3H7NO3	Amino acids
30.82	244	1.53751	wt_For: (3 vs 7) dpi	RT30,82	RT30,82	RT30,82	n/a	n/a	n/a	n/a	n/a	n/a	n/a	n/a	n/a	n/a
32.86	313	2.20214	wt_For: (3 vs 7) dpi	Palmitic acid	Palmitic acid (1TMS)	Hexadecanoic acid; Hexadecanoate; Hexadecylic acid; Palmitate; Cetylic acid	C00249	A205001	985	57-10-3	map00061Fatty acid biosynthesis_map00062Fatty acid elongation_map00071Fatty acid degradation_map00073Cutin, suberine and wax biosynthesis_map01040Biosynthesis of unsaturated fatty acids_map01060Biosynthesis of plant secondary metabolites_map01212Fatty acid metabolism	map00061 map00062 map00071 map00073 map01040 map01060 map01212	256.24	256.424	C16H32O2	Fatty acyls; Fatty acids and conjugates
15.73	147	2.39678	wt_For: (3 vs 7) dpi	Glycerol	Glycerol (3TMS)	Glycerin; 1,2,3-Trihydroxypropane; 1,2,3-Propanetriol	C00116	A129003	753	56-81-5	map00040Pentose and glucuronate interconversions map00052Galactose metabolism map00561Glycerolipid metabolism map02010ABC transporters	map00040 map00052 map00561 map02010	92.0473	92.0938	C3H8O3	Carbohydrates; Carbohydrate derivatives; Sugar alcohols
30.25	73	4.10462	wt_For: (3 vs 7) dpi	D-Fructose	D-Fructose (1MEOX, 5TMS)	Levulose; Fruit sugar; D-arabino-Hexulose	C00095	A188004	439163	57-48-7	map00051Fructose and mannose metabolism map00052Galactose metabolism map00500Starch and sucrose metabolism map01100Metabolic pathways map01120Microbial metabolism in diverse environments map02010ABC transporters map02060Phosphotransferase system (PTS) map04742Taste transduction map04931Insulin resistance map04973Carbohydrate digestion and absorption	map00051 map00052 map00500 map01100 map01120 map02010 map02060 map04742 map04931 map04973	180.063	180.156	C6H12O6	Carbohydrates
28.75	204	4.69866	wt_For: (3 vs 7) dpi	Shikimic Acid	Shikimic Acid (4TMS)	Shikimate; 3,4,5-Trihydroxy-1-cyclohexenecarboxylic acid	C00493	A181002	8742	55520-78-0	map00400Phenylalanine, tyrosine and tryptophan biosynthesismap01060Biosynthesis of plant secondary metabolites map01061Biosynthesis of phenylpropanoid map01063Biosynthesis of alkaloids derived from shikimate pathway map01070Biosynthesis of plant hormones map01100Metabolic pathways map01110Biosynthesis of secondary metabolites map01130Biosynthesis of antibiotics map01230Biosynthesis of amino acids	map00400 map01060 map01061 map01063 map01070 map01100 map01110 map01130 map01230	174.053	174.151	C7H10O5	Carboxylic acids
15.62	299	5.90576	wt_For: (3 vs 7) dpi	Phosphoric acid	Phosphoric acid (3TMS)	Orthophosphate; Phosphate; Orthophosphoric acid	C00009	A129001	1004	7664-38-2	map00190Oxidative phosphorylation map00195Photosynthesis map00550Peptidoglycan biosynthesis map02010ABC transporters	map00190 map00195map00550 map02010	97.9769	97.9952	H3PO4	Phosphoric acid derivatives; Phosphoric acid
30.47	217	8.70513	wt_For: (3 vs 7) dpi	D-Fructose	D-Fructose (1MEOX, 5TMS)	Levulose; Fruit sugar; D-arabino-Hexulose	C00095	A187002	439163	57-48-7	map00051Fructose and mannose metabolism map00052Galactose metabolism map00500Starch and sucrose metabolism map01120Microbial metabolism in diverse environments map02010ABC transporters	map00051 map00052 map00500 map01120 map02010	180.063	180.156	C6H12O6	Carbohydrates
35.26	143	10.4176	wt_For: (3 vs 7) dpi	Phytol	Phytol (1TMS)	2-Hexadecen-1-ol, 3,7,11,15-tetramethyl ; Phytol; 3,7,11,15-TETRAMETHYL-2-HEXADECEN-1-OL; 7541-49-3; 3,7,11,15-Tetramethylhexadec-2-en-1-ol	C01389	A217006	5366244	150-86-7	R05618 R09068 R10659	R05618 R09068 R10659	296.308	296.531	C20H40O	Terpenoids; Diterpenoids
17.49	245	16.031	wt_For: (3 vs 7) dpi	Fumaric acid	Fumaric acid (2TMS)	Fumarate; trans-Butenedioic acid	C00122	A137001	444972	110-17-8	map00020Citrate cycle (TCA cycle) map00190Oxidative phosphorylation map00220Arginine biosynthesis map00250Alanine, aspartate and glutamate metabolism map00350Tyrosine metabolism map00360Phenylalanine metabolism map00620Pyruvate metabolism map00643Styrene degradation map00650Butanoate metabolism map00720Carbon fixation pathways in prokaryotes map00760Nicotinate and nicotinamide metabolism map01060…	map00020 map00190 map00220 map00250 map00350 map00360 map00620 map00643 map00650 map00720 map00760 map01060 map01061 map01062 map01063 map01064 map01065 map01066 map01070 map01110 map01120 map01130 map01200	116.011	116.072	C4H4O4	Carboxylic acids
43.93	361	21.2359	wt_For: (3 vs 7) dpi	a,a-Trehalose	a,a-Trehalose (8TMS)	alpha,alpha-Trehalose;_alpha,alpha'-Trehalose;_Trehalose	C01083	A274002	521102	99-20-7	map00500Starch and sucrose metabolism map01100Metabolic pathways map01110Biosynthesis of secondary metabolites map02010ABC transporters map02060Phosphotransferase system (PTS)	map00500 map02010 map02060	342.116	342.297	C12H22O11	Carbohydrates; Disaccharides
34.29	305	-17.876	For_3dpi: wt vs bam3	Myo-inositol	Myo-inositol (6TMS)	D-myo-Inositol; 1D-myo-Inositol; L-myo-Inositol; 1L-myo-Inositol; meso-Inositol; Inositol; Dambose; Cyclohexitol; Meat sugar	C00137	A209002	892	87-89-8	map00052Galactose metabolism map00053Ascorbate and aldarate metabolism map00521Streptomycin biosynthesis map00562Inositol phosphate metabolism map01120Microbial metabolism in diverse environments map01130Biosynthesis of antibiotics map02010ABC transporters map04070Phosphatidylinositol signaling system	map00052 map00053 map00521 map00562 map01130 map02010 map04070	180.063	180.156	C6H12O6	Carbohydrates; Carbohydrate derivatives; Sugar alcohols
46.16	202	-12.7614	For_3dpi: wt vs bam3	RT46,16(Amino acid)	RT46,16(Amino acid)	RT46,16(Amino acid)	n/a	n/a	n/a	n/a	n/a	n/a	n/a	n/a	n/a	Amino acids
15.62	299	-12.3174	For_3dpi: wt vs bam3	Phosphoric acid	Phosphoric acid (3TMS)	Orthophosphate; Phosphate; Orthophosphoric acid	C00009	A129001	1004	7664-38-2	map00190Oxidative phosphorylation map00195Photosynthesis map00550Peptidoglycan biosynthesis map02010ABC transporters	map00190 map00195map00550 map02010	97.9769	97.9952	H3PO4	Phosphoric acid derivatives; Phosphoric acid
35.26	143	-9.41568	For_3dpi: wt vs bam3	Phytol	Phytol (1TMS)	2-Hexadecen-1-ol, 3,7,11,15-tetramethyl ; Phytol; 3,7,11,15-TETRAMETHYL-2-HEXADECEN-1-OL; 7541-49-3; 3,7,11,15-Tetramethylhexadec-2-en-1-ol	C01389	A217006	5366244	150-86-7	R05618 R09068 R10659	R05618 R09068 R10659	296.308	296.531	C20H40O	Terpenoids; Diterpenoids
31.46	204	-6.39401	For_3dpi: wt vs bam3	RT31,46 (Carbohydrate)	RT31,46 (Carbohydrate)	RT31,46 (Carbohydrate)	n/a	n/a	n/a	n/a	n/a	n/a	n/a	n/a	n/a	Carbohydrates; Carbohydrate derivatives; Sugar alcohols
32.39	204	-5.73502	For_3dpi: wt vs bam3	RT32,39(Carbohydrate)	RT32,39(Carbohydrate)	RT32,39(Carbohydrate)	n/a	n/a	n/a	n/a	n/a	n/a	n/a	n/a	n/a	Carbohydrates
30.82	244	-5.47569	For_3dpi: wt vs bam3	RT30,82	RT30,82	RT30,82	n/a	n/a	n/a	n/a	n/a	n/a	n/a	n/a	n/a	n/a
29.53	228	-5.07931	For_3dpi: wt vs bam3	1H-Indole-3-acetonitrile, 1-(trimethylsilyl)-	1H-Indole-3-acetonitrile (1TMS)	3-Indoleacetonitrile; Indol-3-ylacetonitrile; Indole-3-acetonitrile; (Indol-3-yl)acetonitrile	C02938	n/a	351795	771-51-7	map00380 Tryptophan metabolism	map00380	156.069	156.184	C02938	Alkaloids; Indole alkaloids
38.31	59	-4.4925	For_3dpi: wt vs bam3	Oleamide	Oleamide	Oleyl amide; (Z)-9-Octadecenamide	C19670	n/a	5283387	301-02-0	R09537 (Oleamide is an organic compound with the formula CH3(CH2)7CH=CH(CH2)7CONH2. It is the amide derived from the fatty acid oleic acid. It is a colorless waxy solid and occurs in nature. Sometimes labeled as a fatty acid primary amide (FAPA), it is biosynthesized from N-oleoylglycine)	R09537	281.272	281.477	C18H35NO	Amides
32.86	313	-4.04952	For_3dpi: wt vs bam3	Palmitic acid	Palmitic acid (1TMS)	Hexadecanoic acid; Hexadecanoate; Hexadecylic acid; Palmitate; Cetylic acid	C00249	A205001	985	57-10-3	map00061Fatty acid biosynthesis_map00062Fatty acid elongation_map00071Fatty acid degradation_map00073Cutin, suberine and wax biosynthesis_map01040Biosynthesis of unsaturated fatty acids_map01060Biosynthesis of plant secondary metabolites_map01212Fatty acid metabolism	map00061 map00062 map00071 map00073 map01040 map01060 map01212	256.24	256.424	C16H32O2	Fatty acyls; Fatty acids and conjugates
38.47	204	-3.7087	For_3dpi: wt vs bam3	2-O-Glycerol-a-d-galactopyranoside	2-O-Glycerol-?-d-galactopyranoside (6TMS)	2-O-Glycerol-a-d-galactopyranoside	n/a	n/a	91754126	534-68-9	n/a	n/a	n/a	n/a	n/a	Carbohydrates; Glycosides
16.36	147	-3.33639	For_3dpi: wt vs bam3	Maleic acid	Maleic acid (2TMS)	Maleate; cis-Butenedioic acid	C01384	A133003	444266	23508-82-9	map00350Tyrosine metabolism map00650Butanoate metabolism map00760Nicotinate and nicotinamide metabolism map01120Microbial metabolism in diverse environments	map00350 map00650 map00760 map01120	116.011	116.072	C4H4O4	Carboxylic acids
22.57	130	-3.3297	For_3dpi: wt vs bam3	Indole-3-lactic acid	Indole-3-lactic acid	Indolelactate	C02043	n/a	92904	1821-52-9	map00380 Tryptophan metabolism	map00380	205.074	205.21	C11H11NO3	Alkaloids; Indole alkaloids
30.25	73	-3.27535	For_3dpi: wt vs bam3	D-Fructose	D-Fructose (1MEOX, 5TMS)	Levulose; Fruit sugar; D-arabino-Hexulose	C00095	A188004	439163	57-48-7	map00051Fructose and mannose metabolism map00052Galactose metabolism map00500Starch and sucrose metabolism map01100Metabolic pathways map01120Microbial metabolism in diverse environments map02010ABC transporters map02060Phosphotransferase system (PTS) map04742Taste transduction map04931Insulin resistance map04973Carbohydrate digestion and absorption	map00051 map00052 map00500 map01100 map01120 map02010 map02060 map04742 map04931 map04973	180.063	180.156	C6H12O6	Carbohydrates
29.96	73	-3.19269	For_3dpi: wt vs bam3	RT29,96 (Carboxylic acid)	RT29,96 (Carboxylic acid)	RT29,96 (Carboxylic acid)	n/a	n/a	n/a	n/a	n/a	n/a	n/a	n/a	n/a	Carboxylic acids
16.1	117	-3.09551	For_3dpi: wt vs bam3	L-Threonine	L-Threonine (2TMS)	2-Amino-3-hydroxybutyric acid	C00188	A132001	6288	72-19-5	map00260Glycine, serine and threonine metabolism map00261Monobactam biosynthesis map00290Valine, leucine and isoleucine biosynthesis map00970Aminoacyl-tRNA biosynthesis map01060Biosynthesis of plant secondary metabolites map01110Biosynthesis of secondary metabolites map01230Biosynthesis of amino acids map02010ABC transporters	map00260 map00261 map00290 map00970 map01060 map01110 map01230 map02010	119.058	119.119	C4H9NO3	Amino acids
21.72	73	-2.78852	For_3dpi: wt vs bam3	RT21,72	RT21,72	RT21,72	n/a	n/a	n/a	n/a	n/a	n/a	n/a	n/a	n/a	n/a
30.76	319	-2.29473	For_3dpi: wt vs bam3	D-Glucose	D-Glucose (1 MEOX, 5TMS)	Grape sugar; Dextrose; Glucose; D-Glucopyranose	C00031	A191001	5793	50-99-7	map00010Glycolysis / Gluconeogenesis map00030Pentose phosphate pathway map00052Galactose metabolism map00500Starch and sucrose metabolism map00520Amino sugar and nucleotide sugar metabolism map00521Streptomycin biosynthesis map00524Neomycin, kanamycin and gentamicin biosynthesis map00901Indole alkaloid biosynthesis map01100Metabolic pathways map01110Biosynthesis of secondary metabolites map01130B…	map00010 map00030 map00052 map00500 map00520 map00521 map00524 map00901 map01100 map01110 map01130 map02010 map02020 map02060 map04066 map04068 map04113 map04152 map04742 map04910 map04911 map04917 map04922 map04930 map04931 map04932 map04933 map04973 map04976 map04978 map05111 map05230	180.063	180.156	C6H12O6	Carbohydrates
45.54	361	-2.1511	For_3dpi: wt vs bam3	Sucrose	Sucrose (8TMS)	Cane sugar; Saccharose; 1-alpha-D-Glucopyranosyl-2-beta-D-fructofuranoside	C00089	A264001	632328	19159-25-2	map00052 Galactose metabolismmap00500 Starch and sucrose metabolismmap01100 Metabolic pathwaysmap02010 ABC transportersmap02060 Phosphotransferase system (PTS)	map00052 map00500 map01100 map02010 map02060	342.116	342.297	C12H22O11	Carbohydrates and carbohydrate conjugates
42.28	371	-2.14205	For_3dpi: wt vs bam3	Hexadecanoate	Hexadecanoate (2TMS)	Hexadecanoic acid; Hexadecylic acid; Palmitic acid; Palmitate; Cetylic acid	C00249	n/a	985	57-10-3	map00061Fatty acid biosynthesis map00062Fatty acid elongation map00071Fatty acid degradation map00073Cutin, suberine and wax biosynthesis map01040Biosynthesis of unsaturated fatty acids map01060Biosynthesis of plant secondary metabolites map01212Fatty acid metabolism	map00061 map00062 map00071 map00073 map01040 map01060 map01212	256.24	256.424	C16H32O2	Fatty acyls; Fatty acids and conjugates
26.11	73	-2.01157	For_3dpi: wt vs bam3	D-Fructose	D-Fructose (1MEOX, 5TMS)	Levulose; Fruit sugar; D-arabino-Hexulose	C00095	A187002	439163	57-48-7	map00051Fructose and mannose metabolism map00052Galactose metabolism map00500Starch and sucrose metabolism map01120Microbial metabolism in diverse environments map02010ABC transporters	map00051 map00052 map00500 map01120 map02010	180.063	180.156	C6H12O6	Carbohydrates
30.66	303	-1.78719	For_3dpi: wt vs bam3	RT30,66 (Carbohydrate)	RT30,66 (Carbohydrate)	RT30,66 (Carbohydrate)	n/a	n/a	n/a	n/a	n/a	n/a	n/a	n/a	n/a	Carbohydrates
28.84	73	-1.67824	For_3dpi: wt vs bam3	RT28,84	RT28,84	RT28,84	n/a	n/a	n/a	n/a	n/a	n/a	n/a	n/a	n/a	n/a
29.14	204	-1.66871	For_3dpi: wt vs bam3	RT29,14(Carbohydrate)	RT29,14(Carbohydrate)	RT29,14(Carbohydrate)	n/a	n/a	n/a	n/a	n/a	n/a	n/a	n/a	n/a	Carbohydrate
43.26	236	-1.65841	For_3dpi: wt vs bam3	Adenosine	Adenosine (4TMS)	Adenine nucleoside; Adenine riboside	C00212	A273001	60961	58-61-7	map00230Purine metabolism	map00230	267.097	267.241	C10H13N5O4	Nucleic acids, nucleotides and nucleosides; Purinenucleosides
44.09	204	-1.55779	For_3dpi: wt vs bam3	RT44,09 (Carbohydrate)	RT44,09 (Carbohydrate)	RT44,09 (Carbohydrate)	n/a	n/a	n/a	n/a	n/a	n/a	n/a	n/a	n/a	Carbohydrates
35.83	73	-1.49335	For_3dpi: wt vs bam3	Linoleic acid	Linoleic acid (1TMS)	Linoleate; (9Z,12Z)-Octadecadienoic acid; 9-cis,12-cis-Octadecadienoate; 9-cis,12-cis-Octadecadienoic acid	C01595	A221003	5280450	60-33-3	map00591Linoleic acid metabolism map01040Biosynthesis of unsaturated fatty acids map01060Biosynthesis of plant secondary metabolites	map00591 map01040 map01060	280.24	280.445	C18H32O2	Fatty acyls; Fatty acids and conjugates
21.39	73	-1.45511	For_3dpi: wt vs bam3	Malic acid	Malic acid (3TMS)	(S)-Malate;_L-Malate;_L-Apple acid;_L-Malic acid;_L-2-Hydroxybutanedioic acid;_Malate;_Malic acid	C00149	A149001	222656	97-67-6	map00020Citrate cycle (TCA cycle) map00620Pyruvate metabolism map00630Glyoxylate and dicarboxylate metabolism map00680Methane metabolism map00710Carbon fixation in photosynthetic organisms map00720Carbon fixation pathways in prokaryotes map01060Biosynthesis of plant secondary metabolites map01061Biosynthesis of phenylpropanoids map01062Biosynthesis of terpenoids and steroids map01063Biosynthesis …	map00020 map00620 map00630 map00680 map00710 map00720 map01060 map01061 map01062 map01063 map01064 map01065 map01066 map01070 map01110 map01130 map01200	134.021	134.087	C4H6O5	Carboxylic acids
12.51	86	-1.44655	For_3dpi: wt vs bam3	L-Isoleucine	L-Isoleucine (1TMS)	2-Amino-3-methylvaleric acid	C00407	A119002	6306	73-32-5	map00280 Valine leucine and isoleucine degradationmap00290 Valine leucine and isoleucine biosynthesismap00460 Cyanoamino acid metabolismmap00960 Tropane piperidine and pyridine alkaloid biosynthesismap00966 Glucosinolate biosynthesismap00970 Aminoacyl-tRNA biosynthesismap01110 Biosynthesis of secondary metabolitesmap01210 2-Oxocarboxylic acid metabolismmap01230 biosynthesis of amino acidsmap02010…	map00280 map00290 map00460 map00960 map00966 map00970 map01210 map02010 map04974 map04978	131.095	131.173	C6H13NO2	Amino acids
30.52	303	-1.41526	For_3dpi: wt vs bam3	RT30,52	RT30,52	RT30,52	n/a	n/a	n/a	n/a	n/a	n/a	n/a	n/a	n/a	n/a
17.29	147	-1.35499	For_3dpi: wt vs bam3	Glyceric acid	Glyceric acid (3TMS)	D-Glycerate; Glycerate; (R)-Glycerate	C00258	A135003	439194	473-81-4	map00030Pentose phosphate pathway map00260Glycine, serine and threonine metabolism map00561Glycerolipid metabolism map00630Glyoxylate and dicarboxylate metabolism map00680Methane metabolism map01110Biosynthesis of secondary metabolites	map00030 map00260 map00561 map00630 map00680 map01110	106.027	106.077	C3H6O4	Carboxylic acids
28.25	73	-1.15068	For_3dpi: wt vs bam3	RT28,25(Carbohydrate)	RT28,25(Carbohydrate)	RT28,25(Carbohydrate)	n/a	n/a	n/a	n/a	n/a	n/a	n/a	n/a	n/a	Carbohydrates
31.85	73	-1.06682	For_3dpi: wt vs bam3	RT31,85(Carbohydrate)	RT31,85(Carbohydrate)	RT31,85(Carbohydrate)	n/a	n/a	n/a	n/a	n/a	n/a	n/a	n/a	n/a	Carbohydrates
23.8	147	-1.03723	For_3dpi: wt vs bam3	RT23,80 (Carbohydrate)	RT23,80 (Carbohydrate)	RT23,80 (Carbohydrate)	n/a	n/a	n/a	n/a	n/a	n/a	n/a	n/a	n/a	Carbohydrates
22.06	217	-0.991564	For_3dpi: wt vs bam3	D-Threitol	D-Threitol (4TMS)	D-Threitol	C16884	A149002	169019	32381-52-5	R08573 R11342	R08573 R11342	122.058	122.12	C4H10O4	Carbohydrates; Carbohydrate derivatives; Sugar alcohols
35.93	339	-0.985903	For_3dpi: wt vs bam3	Oleic acid	Oleic acid (1TMS)	(9Z)-Octadecenoic acid; (Z)-Octadec-9-enoic acid; Oleate	C00712	A222001	445639	112-80-1	map00061Fatty acid biosynthesis map00073Cutin, suberine and wax biosynthesis map01040Biosynthesis of unsaturated fatty acids map01060Biosynthesis of plant secondary metabolites	map00061 map00073 map01040 map01060	282.256	282.461	C18H34O2	Fatty acyls; Fatty acids and conjugates
29.03	285	-0.983084	For_3dpi: wt vs bam3	Myristic acid	Myristic acid (1TMS)	Tetradecanoic acid; Tetradecanoate	C06424	A204021	11005	544-63-8	map00061Fatty acid biosynthesis	map00061	228.209	228.371	C14H28O2	Fatty acyls; Fatty acids and conjugates
20.54	255	-0.97669	For_3dpi: wt vs bam3	RT20,54	RT20,54	RT20,54	n/a	n/a	n/a	n/a	n/a	n/a	n/a	n/a	n/a	n/a
33.37	368	-0.963658	For_3dpi: wt vs bam3	Sinapic acid	Sinapic acid (2TMS)	Cinnamic acid, 4-hydroxy-3,5-dimethoxy, bis-tms; Sinapinic acid, bis-tms; SINAPINIC ACID (2tms); 2-Propenoic acid, 3-[3,5-dimethoxy-4-[(trimethylsilyl)oxy]phenyl]-, trimethylsilyl ester; Trimethylsilyl 3-(3,5-dimethoxy-4-[(trimethylsilyl)oxy]phenyl)-2-propenoate; Sinapinic acid, tms; (E)-Sinapic acid, tms; (Z)-Sinapic acid, tms; Sinapic acid, O,O'-di(trimethylsilyl)-; Cinnamic acid, 3,5-dimethoxy…	C00482	A207001(cis);A225001(trans)	637775	530-59-6	map00940Phenylpropanoid biosynthesis_map01061Biosynthesis of phenylpropanoids_map01110Biosynthesis of secondary metabolites	map00940 _map01061 _map01110	224.068	224.21	C11H12O5	Carboxylic acids; Phenylpropanoids
25.65	73	-0.948158	For_3dpi: wt vs bam3	D-Fructose	D-Fructose (1MEOX, 5TMS)	Levulose; Fruit sugar; D-arabino-Hexulose	C00095	A187002	439163	57-48-7	map00051Fructose and mannose metabolism map00052Galactose metabolism map00500Starch and sucrose metabolism map01120Microbial metabolism in diverse environments map02010ABC transporters	map00051 map00052 map00500 map01120 map02010	180.063	180.156	C6H12O6	Carbohydrates
27.77	156	-0.920944	For_3dpi: wt vs bam3	L-Glutamine	L-Glutamine (3TMS)	L-2-Aminoglutaramic acid	C00064	A178001	5961	56-85-9	map00220Arginine biosynthesis map00230Purine metabolism map00240Pyrimidine metabolism map00250Alanine, aspartate and glutamate metabolism map00471D-Glutamine and D-glutamate metabolism map00630Glyoxylate and dicarboxylate metabolism map00910Nitrogen metabolism map00970Aminoacyl-tRNA biosynthesis map01060Biosynthesis of plant secondary metabolites map01100Metabolic pathways map01120Microbial metab…	map00220 _Arginine biosynthesis_map00230 _Purine metabolism_map00240 _map00250 _map00471 _map00630_map00910 _map00970 _map01060 _map01100 _map01120 _map01230 _map02010 _map02020 _map04724 _map04727 _map04964 _map04974 _map04978 _map05230	146.069	146.145	C5H10N2O3	Amino acids
34.56	204	-0.893093	For_3dpi: wt vs bam3	RT34,56(Carbohydrate)	RT34,56(Carbohydrate)	RT34,56(Carbohydrate)	n/a	n/a	n/a	n/a	n/a	n/a	n/a	n/a	n/a	Carbohydrates
32.2	361	-0.757483	For_3dpi: wt vs bam3	RT32,20	RT32,20	RT32,20	n/a	n/a	n/a	n/a	n/a	n/a	n/a	n/a	n/a	n/a
27.29	73	-0.746114	For_3dpi: wt vs bam3	RT27,29	RT27,29	RT27,29	n/a	n/a	n/a	n/a	n/a	n/a	n/a	n/a	n/a	n/a
21.56	117	-0.685559	For_3dpi: wt vs bam3	RT21.56	RT21.56	RT21.56	n/a	n/a	n/a	n/a	n/a	n/a	n/a	n/a	n/a	n/a
35.34	319	-0.659457	For_3dpi: wt vs bam3	Sedoheptulose	Sedoheptulose (MEOX, 6TMS)	D-altro-Heptulose; D-Sedoheptulose; Volemulose	C02076	n/a	439645	3019-74-7	map00710Carbon fixation in photosynthetic organisms	map00710	210.182	210.074	C7H14O7	Carbohydrates
36.06	339	-0.651547	For_3dpi: wt vs bam3	Oleic acid	Oleic acid (1TMS)	(9Z)-Octadecenoic acid; (Z)-Octadec-9-enoic acid; Oleate	C00712	A222001	445639	112-80-1	map00061Fatty acid biosynthesis map00073Cutin, suberine and wax biosynthesis map01040Biosynthesis of unsaturated fatty acids map01060Biosynthesis of plant secondary metabolites	map00061 map00073 map01040 map01060	282.256	282.461	C18H34O2	Fatty acyls; Fatty acids and conjugates
30.34	307	-0.646174	For_3dpi: wt vs bam3	RT30.34 (Sugar acid)	RT30.34 (Sugar acid)	RT30.34 (Sugar acid)	n/a	n/a	n/a	n/a	n/a	n/a	n/a	n/a	n/a	Carbohydrates
39.27	73	-0.570479	For_3dpi: wt vs bam3	Oleamide	Oleamide (1TMS)	Oleyl amide; (Z)-9-Octadecenamide; (cis)-9-Octadecenoic acid; Oleic acid amide	C19670	A223003	5283387	301-02-0	n/a	n/a	281.272	281.484	C18H35NO	Fatty acyls; Fatty acids and conjugates
30.63	319	-0.562047	For_3dpi: wt vs bam3	RT30,63 (Carbohydrate)	RT30,63 (Carbohydrate)	RT30,63 (Carbohydrate)	n/a	n/a	n/a	n/a	n/a	n/a	n/a	n/a	n/a	Carbohydrates
26.28	217	-0.551071	For_3dpi: wt vs bam3	D-Fructose	D-Fructose (1MEOX, 5TMS)	Levulose; Fruit sugar; D-arabino-Hexulose	C00095	A187002	439163	57-48-7	map00051Fructose and mannose metabolism map00052Galactose metabolism map00500Starch and sucrose metabolism map01120Microbial metabolism in diverse environments map02010ABC transporters	map00051 map00052 map00500 map01120 map02010	180.063	180.156	C6H12O6	Carbohydrates
42.4	204	-0.527795	For_3dpi: wt vs bam3	RT42,40 (Carbohydrate)	RT42,40 (Carbohydrate)	RT42,40 (Carbohydrate)	n/a	n/a	n/a	n/a	n/a	n/a	n/a	n/a	n/a	Carbohydrates
18.35	117	-0.522289	For_3dpi: wt vs bam3	RT18,35	RT18,35	RT18,35	n/a	n/a	n/a	n/a	n/a	n/a	n/a	n/a	n/a	n/a
18.08	171	-0.468486	For_3dpi: wt vs bam3	Oxalic acid	Oxalic acid (2TMS)	Oxalate;Ethanedioic acid	C00209	A113002	971	18294-04-7	map00625Chloroalkane and chloroalkene degradation map00630Glyoxylate and dicarboxylate metabolism map01100Metabolic pathways map01120Microbial metabolism in diverse environments	map00625 map00630 map01100 map01120	89.9953	90.0349	C2H2O4	Carboxylic acids
19.89	73	-0.457593	For_3dpi: wt vs bam3	Glycine	Glycine (1TMS)	Aminoacetic acid; Gly	C00037	A133001	750	56-40-6	map00120Primary bile acid biosynthesis map00230Purine metabolism map00260Glycine, serine and threonine metabolism map00310Lysine degradation map00460Cyanoamino acid metabolism map00480Glutathione metabolism map00630Glyoxylate and dicarboxylate metabolism map00680Methane metabolism map00730Thiamine metabolism map00860Porphyrin and chlorophyll metabolism map00970Aminoacyl-tRNA biosynthesis map01060…	map00120 _map00230 _map00260 _map00310 _map00460 _map00480 _map00630 _map00680 _map00730 _map00860 _map00970 _map01060 _map01100 _map01110 _map01120 _map01130 _map01200 _map01230 _map01502 _map02010 _map04080 _map04721 _map04974 _map04978 _map05230	75.032	75.0666	C2H5NO2	Amino acids
30.14	172	-0.457457	For_3dpi: wt vs bam3	RT30,14	RT30,14	RT30,14	n/a	n/a	n/a	n/a	n/a	n/a	n/a	n/a	n/a	n/a
29.75	204	-0.452087	For_3dpi: wt vs bam3	RT29,75(Carbohydrate)	RT29,75(Carbohydrate)	RT29,75(Carbohydrate)	n/a	n/a	n/a	n/a	n/a	n/a	n/a	n/a	n/a	Carbohydrates
40.19	204	-0.443238	For_3dpi: wt vs bam3	RT40,19 (Carbohydrate)	RT40,19 (Carbohydrate)	RT40,19 (Carbohydrate)	n/a	n/a	n/a	n/a	n/a	n/a	n/a	n/a	n/a	Carbohydrates
40.09	204	-0.402162	For_3dpi: wt vs bam3	RT40,09 (Carbohydrate)	RT40,09 (Carbohydrate)	RT40,09 (Carbohydrate)	n/a	n/a	n/a	n/a	n/a	n/a	n/a	n/a	n/a	Carbohydrates
26.23	345	-0.388406	For_3dpi: wt vs bam3	RT26,23	RT26,23	RT26,23	n/a	n/a	n/a	n/a	n/a	n/a	n/a	n/a	n/a	n/a
21.34	205	-0.374062	For_3dpi: wt vs bam3	RT21,34	RT21,34	RT21,34	n/a	n/a	n/a	n/a	n/a	n/a	n/a	n/a	n/a	n/a
11.81	86	-0.330293	For_3dpi: wt vs bam3	L-Leucine	L-Leucine (1TMS)	L-Leucine; 2-Amino-4-methylvaleric acid; (2S)-alpha-2-Amino-4-methylvaleric acid; (2S)-alpha-Leucine	C00123	A129002	3423	61-90-5	map00280Valine, leucine and isoleucine degradation map00290Valine, leucine and isoleucine biosynthesis map00966;Glucosinolate biosynthesis map00970Aminoacyl-tRNA biosynthesis map01065Biosynthesis of alkaloids derived from histidine and purine map012102-Oxocarboxylic acid metabolism map01230Biosynthesis of amino acids map02010ABC transporters	map00280 map00290 map00966 map00970 map01065 map01210 map01230 map02010	131.095	131.095	C6H13NO2	Amino acids
35.94	335	-0.307949	For_3dpi: wt vs bam3	a-Linolenic acid	a-Linolenic acid (1TMS)	(9Z,12Z,15Z)-Octadecatrienoic acid; alpha-Linolenic acid; 9,12,15-Octadecatrienoic acid; Linolenate; alpha-Linolenate	C06427	A222003	5280934	463-40-1	map00592alpha-Linolenic acid metabolism map01040Biosynthesis of unsaturated fatty acids map01060Biosynthesis of plant secondary metabolites map01070Biosynthesis of plant hormones	map00592 map01040 map01060 map01070	278.225	278.43	C18H30O2	Fatty acyls; Fatty acids and conjugates
29.26	82	-0.282865	For_3dpi: wt vs bam3	RT29,26	RT29,26	RT29,26	n/a	n/a	n/a	n/a	n/a	n/a	n/a	n/a	n/a	n/a
28.47	73	-0.27253	For_3dpi: wt vs bam3	RT28,47	RT28,47	RT28,47	n/a	n/a	n/a	n/a	n/a	n/a	n/a	n/a	n/a	n/a
21.63	159	-0.260585	For_3dpi: wt vs bam3	RT21,63	RT21,63	RT21,63	n/a	n/a	n/a	n/a	n/a	n/a	n/a	n/a	n/a	n/a
24.85	257	-0.179427	For_3dpi: wt vs bam3	Lauric acid	Lauric acid (1TMS)	Dodecanoic acid; Dodecanoate; Dodecylcarboxylate; Lauric acid	C02679	A166003	3893	55520-95-1	map00061Fatty acid biosynthesis map01100Metabolic pathways	map00061 map01100	200.178	200.318	C12H24O2	Fatty acyls; Fatty acids and conjugates
15.73	147	-0.162524	For_3dpi: wt vs bam3	Glycerol	Glycerol (3TMS)	Glycerin; 1,2,3-Trihydroxypropane; 1,2,3-Propanetriol	C00116	A129003	753	56-81-5	map00040Pentose and glucuronate interconversions map00052Galactose metabolism map00561Glycerolipid metabolism map02010ABC transporters	map00040 map00052 map00561 map02010	92.0473	92.0938	C3H8O3	Carbohydrates; Carbohydrate derivatives; Sugar alcohols
28.75	204	-0.141479	For_3dpi: wt vs bam3	Shikimic Acid	Shikimic Acid (4TMS)	Shikimate; 3,4,5-Trihydroxy-1-cyclohexenecarboxylic acid	C00493	A181002	8742	55520-78-0	map00400Phenylalanine, tyrosine and tryptophan biosynthesismap01060Biosynthesis of plant secondary metabolites map01061Biosynthesis of phenylpropanoid map01063Biosynthesis of alkaloids derived from shikimate pathway map01070Biosynthesis of plant hormones map01100Metabolic pathways map01110Biosynthesis of secondary metabolites map01130Biosynthesis of antibiotics map01230Biosynthesis of amino acids	map00400 map01060 map01061 map01063 map01070 map01100 map01110 map01130 map01230	174.053	174.151	C7H10O5	Carboxylic acids
17.72	215	-0.128313	For_3dpi: wt vs bam3	Nonanoic acid	Nonanoic acid (1TMS)	Nonanoate; Pelargonic acid	C01601	A138003	8158	112-05-0	n/a	n/a	158.131	158.238	C9H18O2	Fatty acyls; Fatty acids and conjugates
34.84	319	-0.112137	For_3dpi: wt vs bam3	Sedoheptulose	Sedoheptulose (MEOX, 6TMS)	D-altro-Heptulose; D-Sedoheptulose; Volemulose	C02076	n/a	439645	3019-74-7	map00710Carbon fixation in photosynthetic organisms	map00710	210.182	210.074	C7H14O7	Carbohydrates
40.06	318	-0.0914593	For_3dpi: wt vs bam3	D-Myo-inositol phosphate	D-myo-Inositol 1,3,5,6-5P (7TMS)	D-myo-Inositol 1,3,4,5,6-pentakisphosphate; Inositol 1,3,4,5,6-pentakisphosphate	C01284	n/a	439468	20298-95-7	map00562Inositol phosphate metabolism map01100Metabolic pathways map04070Phosphatidylinositol signaling system	map00562 map01100 map04070	579.895	580.055	C6H17O21P5	Carbohydrates; Phosphoric acid derivatives
27.02	217	-0.0598599	For_3dpi: wt vs bam3	Xylitol	Xylitol (5TMS)	Xylitol	C00379	A171001	6912	87-99-0	map00040Pentose and glucuronate interconversions map01100Metabolic pathways map02010ABC transporters	map00040 map01100 map02010	152.068	152.146	C5H12O5	Carbohydrates; Carbohydrate derivatives; Sugar alcohols
22.32	199	-0.0334906	For_3dpi: wt vs bam3	RT22,32	RT22,32	RT22,32	n/a	n/a	n/a	n/a	n/a	n/a	n/a	n/a	n/a	n/a
33.31	204	-0.029748	For_3dpi: wt vs bam3	D-Glucose	D-Glucose (5TMS)	Grape sugar; Dextrose; Glucose; D-Glucopyranose	C00031	A191001	5793	50-99-7	map00010Glycolysis / Gluconeogenesis map00030Pentose phosphate pathway map00052Galactose metabolism map00500Starch and sucrose metabolism map00520Amino sugar and nucleotide sugar metabolism map00524Neomycin, kanamycin and gentamicin biosynthesis map00901Indole alkaloid biosynthesis map01110Biosynthesis of secondary metabolites map02010ABC transporters	map00010 map00030 map00052 map00500 map00520 map00524 map00901 map01110 map02010	180.063	180.156	C6H12O6	Carbohydrates
24.69	328	-0.0237688	For_3dpi: wt vs bam3	RT24.69	RT24.69	RT24.69	n/a	n/a	n/a	n/a	n/a	n/a	n/a	n/a	n/a	n/a
16.59	147	-0.00849688	For_3dpi: wt vs bam3	Succinic acid	Succinic acid (2TMS)	Succinate; Butanedionic acid; Ethylenesuccinic acid	C00042	A134001	1110	110-15-6	map00020Citrate cycle (TCA cycle)_map00190Oxidative phosphorylation_map00250Alanine, aspartate and glutamate metabolism_map00350Tyrosine metabolism_map00360Phenylalanine metabolism_map00361Chlorocyclohexane and chlorobenzene degradation_map00620Pyruvate metabolism_map00630Glyoxylate and dicarboxylate metabolism_map00640Propanoate metabolism_map00650Butanoate metabolism_map00720Carbon fixation pat…	map00020 map00190 map00250 map00350 map00360 map00361 map00620 map00630 map00640 map00650 map00720 map00760 map00920 map01060 map01061 map01062 map01063 map01064 map01065 map01066map01070 map01100 map01110 map01200	118.027	118.088	C4H6O4	Carboxylic acids
26.43	204	0	For_3dpi: wt vs bam3	RT26,43 (Carbohydrate)	RT26,43 (Carbohydrate)	RT26,43 (Carbohydrate)	n/a	n/a	n/a	n/a	n/a	n/a	n/a	n/a	n/a	Carbohydrates
23.08	219	0.0028038	For_3dpi: wt vs bam3	Propanoic acid	Propanoic acid 3TMS	Propanoate; Propionate; Propionic acid	C00163	n/a	1032	38166-00-6	map00640Propanoate metabolism map00642Ethylbenzene degradation map00760Nicotinate and nicotinamide metabolism map01100Metabolic pathways map01120Microbial metabolism in diverse environments map01220Degradation of aromatic compounds map04973Carbohydrate digestion and absorption map04974Protein digestion and absorption	map00640 _map00642 _map00760 _map01100 _map01120 _map01220 _map04973 _map04974	74.0368	74.0785	C3H6O2	Carboxylic acids
14.48	179	0.0181805	For_3dpi: wt vs bam3	Benzoic acid	Benzoic acid (1TMS)	Benzoate; Benzenecarboxylic acid; Phenylformic acid; Dracylic acid	C00180	A128003	243	65-85-0	map00360Phenylalanine metabolism map00362Benzoate degradation map00621Dioxin degradation map00623Toluene degradation map00627Aminobenzoate degradation map01063Biosynthesis of alkaloids derived from shikimate pathway map01110Biosynthesis of secondary metabolites map01120Microbial metabolism in diverse environments map01220Degradation of aromatic compounds	map00360 _map00362 _map00621 _map00623 _map00627 _map01063 _map01110 _map01120 _map01220	122.037	122.121	C7H6O2	Carboxylic acids
15.06	201	0.0258907	For_3dpi: wt vs bam3	Octanoic acid	Octanoic acid (TMS)	Caprylic acid; Octylic acid	C06423	A127006	379	124-07-2	map00061Fatty acid biosynthesis map01060Biosynthesis of plant secondary metabolites map01066Biosynthesis of alkaloids derived from terpenoid and polyketide	map00061 map01060 map01066	144.115	144.211	C8H16O2	Fatty acyls; Fatty acids and conjugates
24.21	103	0.0351096	For_3dpi: wt vs bam3	RT24,21	RT24,21	RT24,21	n/a	n/a	n/a	n/a	n/a	n/a	n/a	n/a	n/a	n/a
27.82	357	0.0498018	For_3dpi: wt vs bam3	Glycerol-3-phosphate	Glycerol-3-phosphate (4TMS)	DL-Glycerol 1-phosphate; Glycerol 1-phosphate; Glycerol-3-phosphate; rac-Glycerol 1-phosphate; DL-Glyceryl 1-phosphate; DL-Glycerol 3-phosphate	C00093	A177002	754	57-03-4	map00561Glycerolipid metabolism map00564Glycerophospholipid metabolism map01100Metabolic pathwaysmap01110Biosynthesis of secondary metabolites map02010ABC transporters map05231Choline metabolism in cancer	map00561 map00564 map01100 map01110 map02010 map05231	172.014	172.074	C3H9O6P	Carbohydrates; Carbohydrates; Carbohydrate derivatives; Carbohydrate phosphates
18.25	147	0.0839874	For_3dpi: wt vs bam3	Threonic acid-1,4-lactone	Threonic acid-1,4-lactone (2TMS)	L-Threonic acid-1,4-lactone; Threonolactone; 21730-93-8; Threonic acid-1,4-lactone; (3R,4S)-3,4-dihydroxyoxolan-2-one; L-Threonolactone	n/a	A140005	2724794	55220-79-6	n/a	n/a	118.027	118.088	C4H6O4	Carboxylic acids; Carboxylic acids esters
24.08	73	0.086949	For_3dpi: wt vs bam3	Glycerol	Glycerol (3TMS)	Glycerin; 1,2,3-Trihydroxypropane; 1,2,3-Propanetriol	C00116	A129003	753	56-81-5	map00040Pentose and glucuronate interconversions map00052Galactose metabolism map00561Glycerolipid metabolism map02010ABC transporters	map00040 map00052 map00561 map02010	92.0473	92.0938	C3H8O3	Carbohydrates; Carbohydrate derivatives; Sugar alcohols
33.85	311	0.0886834	For_3dpi: wt vs bam3	RT33,85(Fatty acid)	RT33,85(Fatty acid)	RT33,85(Fatty acid)	n/a	n/a	n/a	n/a	n/a	n/a	n/a	n/a	n/a	Fatty acid
26.47	307	0.128345	For_3dpi: wt vs bam3	Xylitol	Xylitol (5TMS)	Xylitol	C00379	A171001	6912	87-99-0	map00040Pentose and glucuronate interconversions map01100Metabolic pathways map02010ABC transporters	map00040 map01100 map02010	152.068	152.146	C5H12O5	Carbohydrates; Carbohydrate derivatives; Sugar alcohols
31.68	433	0.16235	For_3dpi: wt vs bam3	RT31,68	RT31,68	RT31,68	n/a	n/a	n/a	n/a	n/a	n/a	n/a	n/a	n/a	n/a
13.81	228	0.16901	For_3dpi: wt vs bam3	RT13,81	RT13,81	RT13,81	n/a	n/a	n/a	n/a	n/a	n/a	n/a	n/a	n/a	n/a
25.07	73	0.176431	For_3dpi: wt vs bam3	RT25,07	RT25,07	RT25,07	n/a	n/a	n/a	n/a	n/a	n/a	n/a	n/a	n/a	n/a
22.95	217	0.241142	For_3dpi: wt vs bam3	L-Homoserine	L-Homoserine (2TMS)	2-Amino-4-hydroxybutyric acid	C00263	n/a	12647	n/a	map00260 Glycine, serine and threonine metabolismmap00270 Cysteine and methionine metabolismmap00300 Lysine biosynthesismap00920 Sulfur metabolismmap01100 Metabolic pathwaysmap01110 Biosynthesis of secondary metabolitesmap01120 Microbial metabolism in diverse environmentsmap01130 Biosynthesis of antibioticsmap01230 Biosynthesis of amino acids	map00260 map00270 map00300 map00920 map01100 map01110 map01120 map01130 map01230	119.058	119.119	C4H9NO3	Amino acids
27.96	170	0.289573	For_3dpi: wt vs bam3	RT27.96	RT27.96	RT27.96	n/a	n/a	n/a	n/a	n/a	n/a	n/a	n/a	n/a	n/a
29.57	217	0.303918	For_3dpi: wt vs bam3	RT29,57(Carbohydrate)	RT29,57(Carbohydrate)	RT29,57(Carbohydrate)	n/a	n/a	n/a	n/a	n/a	n/a	n/a	n/a	n/a	Carbohydrates
22.18	174	0.445383	For_3dpi: wt vs bam3	GABA	GABA (3TMS)	4-Aminobutanoate; 4-Aminobutanoic acid; 4-Aminobutyrate; 4-Aminobutyric acid; gamma-Aminobutyric acid; GABA	C00334	A153003	119	56-12-2	map00250Alanine, aspartate and glutamate metabolism map00330Arginine and proline metabolism map00410beta-Alanine metabolism map00650Butanoate metabolism map00760Nicotinate and nicotinamide metabolism	map00250 map00330 map00410 map00650 map00760	103.063	103.12	C4H9NO2	Amino acids
23.61	147	0.461995	For_3dpi: wt vs bam3	RT23,61	RT23,61	RT23,61	n/a	n/a	n/a	n/a	n/a	n/a	n/a	n/a	n/a	n/a
20.91	232	0.490392	For_3dpi: wt vs bam3	Aspartic acid	Aspartic acid (3TMS)	L-Aspartate; 2-Aminosuccinic acid; L-Asp	C00049	A152002	3351	56-84-8	map00220Arginine biosynthesis map00250Alanine, aspartate and glutamate metabolism map00260Glycine, serine and threonine metabolism map00270Cysteine and methionine metabolism map00300Lysine biosynthesis map00340Histidine metabolism map00410beta-Alanine metabolism map00460Cyanoamino acid metabolism map00760Nicotinate and nicotinamide metabolism map00770Pantothenate and CoA biosynthesis map00970Amin…	map00220 map00250 map00260 map00270 map00300 map00340 map00410 map00460 map00760 map00770 map00970 map01064 map01210 map01230 map02010	133.038	133.103	C4H7NO4	Amino acids
41.78	204	0.580444	For_3dpi: wt vs bam3	RT41,78 (Carbohydrate)	RT41,78 (Carbohydrate)	RT41,78 (Carbohydrate)	n/a	n/a	n/a	n/a	n/a	n/a	n/a	n/a	n/a	Carbohydrates
32.01	414	0.676004	For_3dpi: wt vs bam3	RT32,01	RT32,01	RT32,01	n/a	n/a	n/a	n/a	n/a	n/a	n/a	n/a	n/a	n/a
31.31	73	0.748777	For_3dpi: wt vs bam3	RT31,31 (Carbohydrate)	RT31,31 (Carbohydrate)	RT31,31 (Carbohydrate)	n/a	n/a	n/a	n/a	n/a	n/a	n/a	n/a	n/a	Carbohydrates
21.19	84	0.855278	For_3dpi: wt vs bam3	Pyroglutamic acid	Pyroglutamic acid (1TMS)	Pidolic acid; 5-Oxoproline; Pyroglutamic acid; 5-Pyrrolidone-2-carboxylic acid; Pyroglutamate; 5-Oxo-L-proline; L-Pyroglutamic acid; L-5-Pyrrolidone-2-carboxylic acid	C01879	A153002	7405	98-79-3	map00480Glutathione metabolism	map00480	129.043	129.114	C5H7NO3	Amino acids
36.55	368	0.873827	For_3dpi: wt vs bam3	Cinnamic acid	Cinnamic acid	trans-Cinnamate; trans-Cinnamic acid; (E)-Cinnamate; (2E)-3-Phenylprop-2-enoate	C00423	n/a	n/a	n/a	n/a	n/a	n/a	n/a	n/a	Carboxylic acids; Phenylpropanoids
29.2	316	0.919623	For_3dpi: wt vs bam3	RT29,20	RT29,20	RT29,20	n/a	n/a	n/a	n/a	n/a	n/a	n/a	n/a	n/a	n/a
38	204	0.942339	For_3dpi: wt vs bam3	RT38,00	RT38,00	RT38,00	n/a	n/a	n/a	n/a	n/a	n/a	n/a	n/a	n/a	n/a
32.34	75	1.0075	For_3dpi: wt vs bam3	Palmitoleic acid	Palmitoleic acid (1TMS)	(9Z)-Hexadecenoic acid; Palmitoleic acid; cis-9-Hexadecenoic acid; (9Z)-Hexadec-9-enoate	C08362	A203002	445638	373-49-9	map00061Fatty acid biosynthesis	map00061	254.225	254.408	C16H30O2	Fatty acyls; Fatty Acids and Conjugates
23.35	292	1.01932	For_3dpi: wt vs bam3	Erythronic acid	Erythronic acid (4TMS)	Erythronic acid; D-erythronic acid; (2R,3R)-2,3,4-trihydroxybutanoic acid; Erythronate; 2,3,4-trihydroxybutanoate	n/a	A154001	2781043	13752-84-6	n/a	n/a	136.037	136.103	C4H8O5	Fatty acyls; Fatty acids and conjugates; Carboxylic acids
31.06	303	1.14728	For_3dpi: wt vs bam3	RT31,06	RT31,06	RT31,06	n/a	n/a	n/a	n/a	n/a	n/a	n/a	n/a	n/a	n/a
31.57	73	1.20504	For_3dpi: wt vs bam3	RT31,57 (Carbohydrate)	RT31,57 (Carbohydrate)	RT31,57 (Carbohydrate)	n/a	n/a	n/a	n/a	n/a	n/a	n/a	n/a	n/a	Carbohydrates; Carbohydrate derivatives; Sugar alcohols
34.08	204	1.22575	For_3dpi: wt vs bam3	RT34,08(Carbohydrate)	RT34,08(Carbohydrate)	RT34,08(Carbohydrate)	n/a	n/a	n/a	n/a	n/a	n/a	n/a	n/a	n/a	Carbohydrates
27.89	73	1.32062	For_3dpi: wt vs bam3	RT27,89	RT27,89	RT27,89	n/a	n/a	n/a	n/a	n/a	n/a	n/a	n/a	n/a	n/a
27.41	73	1.39855	For_3dpi: wt vs bam3	RT27,41	RT27,41	RT27,41	n/a	n/a	n/a	n/a	n/a	n/a	n/a	n/a	n/a	n/a
28.54	73	1.63931	For_3dpi: wt vs bam3	RT28,54(Sugar acid)	RT28,54(Sugar acid)	RT28,54(Sugar acid)	n/a	n/a	n/a	n/a	n/a	n/a	n/a	n/a	n/a	Sugar acid
24.39	258	1.66828	For_3dpi: wt vs bam3	RT24,39	RT24,39	RT24,39	n/a	n/a	n/a	n/a	n/a	n/a	n/a	n/a	n/a	n/a
39.97	204	1.68377	For_3dpi: wt vs bam3	RT39,97(Carbohydrate)	RT39,97(Carbohydrate)	RT39,97(Carbohydrate)	n/a	n/a	n/a	n/a	n/a	n/a	n/a	n/a	n/a	Carbohydrates
37.13	249	1.68691	For_3dpi: wt vs bam3	RT37,13	RT37,13	RT37,13	n/a	n/a	n/a	n/a	n/a	n/a	n/a	n/a	n/a	n/a
25.78	73	1.82	For_3dpi: wt vs bam3	D-Fructose	D-Fructose (1MEOX, 5TMS)	Levulose; Fruit sugar; D-arabino-Hexulose	C00095	A187002	439163	57-48-7	map00051Fructose and mannose metabolism map00052Galactose metabolism map00500Starch and sucrose metabolism map01120Microbial metabolism in diverse environments map02010ABC transporters	map00051 map00052 map00500 map01120 map02010	180.063	180.156	C6H12O6	Carbohydrates
30.42	189	1.85985	For_3dpi: wt vs bam3	RT30,42(Carbohydrate)	RT30,42(Carbohydrate)	RT30,42(Carbohydrate)	n/a	n/a	n/a	n/a	n/a	n/a	n/a	n/a	n/a	Carbohydrates
17.81	188	2.06404	For_3dpi: wt vs bam3	L-Asparagine	L-Asparagine (3TMS)	2-Aminosuccinamic acid	C00152	A168001	6267	70-47-3	map00250Alanine, aspartate and glutamate metabolism map00460Cyanoamino acid metabolism map00970Aminoacyl-tRNA biosynthesis map01060Biosynthesis of plant secondary metabolites map01100Metabolic pathways map01110Biosynthesis of secondary metabolites map01230Biosynthesis of amino acids	map00250 map00460 map00970 map01060 map01110 map01230	132.053	132.118	C4H8N2O3	Amino acids
12.73	241	2.42468	For_3dpi: wt vs bam3	Phosphoric acid, monomethyl ester	Phosphoric acid, monomethyl ester (2TMS)	Methyl dihydrogen phosphate	n/a	A119001	13130	812-00-0	n/a	n/a	111.993	112.021	CH5O4P	Phosphoric acid derivatives
36.2	204	2.52514	For_3dpi: wt vs bam3	RT36,20(Carbohydrate)	RT36,20(Carbohydrate)	RT36,20(Carbohydrate)	n/a	n/a	n/a	n/a	n/a	n/a	n/a	n/a	n/a	Carbohydrates
14.75	278	2.94327	For_3dpi: wt vs bam3	Carbamic acid	Carbamic acid (3TMS)	Carbamate; Aminoformic acid	C01563	A116008	277	463-77-4 302-11-4	map00240Pyrimidine metabolism map00910Nitrogen metabolism	map00240 _map00910	61.0164	61.04	CH3NO2	Carboxylic acids
28.15	217	2.97239	For_3dpi: wt vs bam3	RT28,15(Carbohydrate)	RT28,15(Carbohydrate)	RT28,15(Carbohydrate)	n/a	n/a	n/a	n/a	n/a	n/a	n/a	n/a	n/a	Carbohydrates
31.09	319	3.38018	For_3dpi: wt vs bam3	D-Glucose	D-Glucose (1MEOX, 5TMS)	Grape sugar; Dextrose; Glucose; D-Glucopyranose	C00031	A191001	5793	50-99-7	map00010Glycolysis / Gluconeogenesis map00030Pentose phosphate pathway map00052Galactose metabolism map00500Starch and sucrose metabolism map00520Amino sugar and nucleotide sugar metabolism map00524Neomycin, kanamycin and gentamicin biosynthesis map00901Indole alkaloid biosynthesis map01110Biosynthesis of secondary metabolites map02010ABC transporters	map00010 map00030 map00052 map00500 map00520 map00524 map00901 map01110 map02010	180.063	180.156	C6H12O6	Carbohydrates
23.39	114	3.68231	For_3dpi: wt vs bam3	RT23,39	RT23,39	RT23,39	n/a	n/a	n/a	n/a	n/a	n/a	n/a	n/a	n/a	n/a
29.45	73	4.00469	For_3dpi: wt vs bam3	2-Ketoglutaric acid	2-Ketoglutaric acid (2TMS)	Oxoglutarate: a-Ketoglutaric acid: 2-oxo-1,5-Pentanedioate	C00026	A158004	51	328-50-7	map00020Citrate cycle (TCA cycle) map00040Pentose and glucuronate interconversions map00053Ascorbate and aldarate metabolism map00220Arginine biosynthesis map00250Alanine, aspartate and glutamate metabolism map00300Lysine biosynthesis map00340Histidine metabolism map00365Furfural degradation map00430Taurine and hypotaurine metabolism map00471D-Glutamine and D-glutamate metabolism map00630Glyoxyla…	map00020 _map00040 _map00053 _map00220 _map00250 _map00300 _map00340 _map00365 _map00430 _map00471 _map00630 _map00650 _map00660 _map00720 _map01060 _map01061 _map01062 _map01063 _map01064 _map01065 _map01066 _map01070 _map01100 _map01110 _map01120 _map01130 _map01200 _map01210 _map01230 map04066 _map04727 _map04922 _map04964 _map04976 _map05230	146.021	146.098	C5H6O5	Carboxylic acids
21.95	156	7.27367	For_3dpi: wt vs bam3	Pyroglutamic acid	Pyroglutamic acid (2TMS)	Pidolic acid; 5-Oxoproline; 5-Pyrrolidone-2-carboxylic acid; Pyroglutamate; 5-Oxo-L-proline; L-Pyroglutamic acid; L-5-Pyrrolidone-2-carboxylic acid	C01879	A153002	7405	98-79-3	map00480Glutathione metabolism	map00480	129.043	129.114	C5H7NO3	Amino acids
30.92	205	8.11046	For_3dpi: wt vs bam3	RT30,92 (Carbohydrate)	RT30,92 (Carbohydrate)	RT30,92 (Carbohydrate)	n/a	n/a	n/a	n/a	n/a	n/a	n/a	n/a	n/a	Carbohydrates
17.09	184	8.19185	For_3dpi: wt vs bam3	L-Ornithine	L-Ornithine (3TMS)	(S)-2,5-Diaminovaleric acid; (S)-2,5-Diaminopentanoic acid; (S)-2,5-Diaminopentanoate	C00077	A162001	6262	70-26-8	map00220Arginine biosynthesis map00330Arginine and proline metabolism map00472D-Arginine and D-ornithine metabolism map00480Glutathione metabolism map01060Biosynthesis of plant secondary metabolites map01064Biosynthesis of alkaloids derived from ornithine, lysine and nicotinic acid map01100Metabolic pathways map01110Biosynthesis of secondary metabolites map01130Biosynthesis of antibiotics_map0121…	map00220 map00330 map00472 map00480 map01060 map01064 map01100 map01110 map01130 map01210 map01230 map02010	132.09	132.161	C5H12N2O2	Amino acids
30.47	217	8.31463	For_3dpi: wt vs bam3	D-Fructose	D-Fructose (1MEOX, 5TMS)	Levulose; Fruit sugar; D-arabino-Hexulose	C00095	A187002	439163	57-48-7	map00051Fructose and mannose metabolism map00052Galactose metabolism map00500Starch and sucrose metabolism map01120Microbial metabolism in diverse environments map02010ABC transporters	map00051 map00052 map00500 map01120 map02010	180.063	180.156	C6H12O6	Carbohydrates
15.03	132	11.9278	For_3dpi: wt vs bam3	L-Serine	L-Serine (2TMS)	L-2-Amino-3-hydroxypropionic acid; L-3-Hydroxy-alanine; Serine	C00065	A138001	5951	56-45-1	map00260Glycine, serine and threonine metabolism map00261Monobactam biosynthesis map00270Cysteine and methionine metabolism map00460Cyanoamino acid metabolism map00600Sphingolipid metabolism map00630Glyoxylate and dicarboxylate metabolism map00680Methane metabolism_map00920Sulfur metabolism map00970Aminoacyl-tRNA biosynthesis map01060Biosynthesis of plant secondary metabolites map01110Biosynthesi…	map00260 map00261 map00270 map00460 map00600 map00630 map00680 map00920 map00970 map01060 map01110 map01200 map01230	105.043	105.093	C3H7NO3	Amino acids
36.4	341	13.6719	For_3dpi: wt vs bam3	Stearic acid	Stearic acid (1TMS)	Octadecanoic acid; Stearate	C01530	A225002	5281	57-11-4	map00061Fatty acid biosynthesis map01040Biosynthesis of unsaturated fatty acids map01060Biosynthesis of plant secondary metabolites	map00061 map01040 map01060	284.272	284.477	C18H36O2	Fatty acyls; Fatty acids and conjugates
17.49	245	20.2773	For_3dpi: wt vs bam3	Fumaric acid	Fumaric acid (2TMS)	Fumarate; trans-Butenedioic acid	C00122	A137001	444972	110-17-8	map00020Citrate cycle (TCA cycle) map00190Oxidative phosphorylation map00220Arginine biosynthesis map00250Alanine, aspartate and glutamate metabolism map00350Tyrosine metabolism map00360Phenylalanine metabolism map00620Pyruvate metabolism map00643Styrene degradation map00650Butanoate metabolism map00720Carbon fixation pathways in prokaryotes map00760Nicotinate and nicotinamide metabolism map01060…	map00020 map00190 map00220 map00250 map00350 map00360 map00620 map00643 map00650 map00720 map00760 map01060 map01061 map01062 map01063 map01064 map01065 map01066 map01070 map01110 map01120 map01130 map01200	116.011	116.072	C4H4O4	Carboxylic acids
43.93	361	25.031	For_3dpi: wt vs bam3	a,a-Trehalose	a,a-Trehalose (8TMS)	alpha,alpha-Trehalose;_alpha,alpha'-Trehalose;_Trehalose	C01083	A274002	521102	99-20-7	map00500Starch and sucrose metabolism map01100Metabolic pathways map01110Biosynthesis of secondary metabolites map02010ABC transporters map02060Phosphotransferase system (PTS)	map00500 map02010 map02060	342.116	342.297	C12H22O11	Carbohydrates; Disaccharides
30.76	319	-19.3441	mock_7dpi: wt vs bam3	D-Glucose	D-Glucose (1 MEOX, 5TMS)	Grape sugar; Dextrose; Glucose; D-Glucopyranose	C00031	A191001	5793	50-99-7	map00010Glycolysis / Gluconeogenesis map00030Pentose phosphate pathway map00052Galactose metabolism map00500Starch and sucrose metabolism map00520Amino sugar and nucleotide sugar metabolism map00521Streptomycin biosynthesis map00524Neomycin, kanamycin and gentamicin biosynthesis map00901Indole alkaloid biosynthesis map01100Metabolic pathways map01110Biosynthesis of secondary metabolites map01130B…	map00010 map00030 map00052 map00500 map00520 map00521 map00524 map00901 map01100 map01110 map01130 map02010 map02020 map02060 map04066 map04068 map04113 map04152 map04742 map04910 map04911 map04917 map04922 map04930 map04931 map04932 map04933 map04973 map04976 map04978 map05111 map05230	180.063	180.156	C6H12O6	Carbohydrates
34.29	305	-18.7614	mock_7dpi: wt vs bam3	Myo-inositol	Myo-inositol (6TMS)	D-myo-Inositol; 1D-myo-Inositol; L-myo-Inositol; 1L-myo-Inositol; meso-Inositol; Inositol; Dambose; Cyclohexitol; Meat sugar	C00137	A209002	892	87-89-8	map00052Galactose metabolism map00053Ascorbate and aldarate metabolism map00521Streptomycin biosynthesis map00562Inositol phosphate metabolism map01120Microbial metabolism in diverse environments map01130Biosynthesis of antibiotics map02010ABC transporters map04070Phosphatidylinositol signaling system	map00052 map00053 map00521 map00562 map01130 map02010 map04070	180.063	180.156	C6H12O6	Carbohydrates; Carbohydrate derivatives; Sugar alcohols
31.09	319	-11.5735	mock_7dpi: wt vs bam3	D-Glucose	D-Glucose (1MEOX, 5TMS)	Grape sugar; Dextrose; Glucose; D-Glucopyranose	C00031	A191001	5793	50-99-7	map00010Glycolysis / Gluconeogenesis map00030Pentose phosphate pathway map00052Galactose metabolism map00500Starch and sucrose metabolism map00520Amino sugar and nucleotide sugar metabolism map00524Neomycin, kanamycin and gentamicin biosynthesis map00901Indole alkaloid biosynthesis map01110Biosynthesis of secondary metabolites map02010ABC transporters	map00010 map00030 map00052 map00500 map00520 map00524 map00901 map01110 map02010	180.063	180.156	C6H12O6	Carbohydrates
38.47	204	-6.72439	mock_7dpi: wt vs bam3	2-O-Glycerol-a-d-galactopyranoside	2-O-Glycerol-?-d-galactopyranoside (6TMS)	2-O-Glycerol-a-d-galactopyranoside	n/a	n/a	91754126	534-68-9	n/a	n/a	n/a	n/a	n/a	Carbohydrates; Glycosides
38.31	59	-3.72865	mock_7dpi: wt vs bam3	Oleamide	Oleamide	Oleyl amide; (Z)-9-Octadecenamide	C19670	n/a	5283387	301-02-0	R09537 (Oleamide is an organic compound with the formula CH3(CH2)7CH=CH(CH2)7CONH2. It is the amide derived from the fatty acid oleic acid. It is a colorless waxy solid and occurs in nature. Sometimes labeled as a fatty acid primary amide (FAPA), it is biosynthesized from N-oleoylglycine)	R09537	281.272	281.477	C18H35NO	Amides
27.41	73	-3.58248	mock_7dpi: wt vs bam3	RT27,41	RT27,41	RT27,41	n/a	n/a	n/a	n/a	n/a	n/a	n/a	n/a	n/a	n/a
46.16	202	-3.28343	mock_7dpi: wt vs bam3	RT46,16(Amino acid)	RT46,16(Amino acid)	RT46,16(Amino acid)	n/a	n/a	n/a	n/a	n/a	n/a	n/a	n/a	n/a	Amino acids
22.57	130	-3.09687	mock_7dpi: wt vs bam3	Indole-3-lactic acid	Indole-3-lactic acid	Indolelactate	C02043	n/a	92904	1821-52-9	map00380 Tryptophan metabolism	map00380	205.074	205.21	C11H11NO3	Alkaloids; Indole alkaloids
31.57	73	-3.04352	mock_7dpi: wt vs bam3	RT31,57 (Carbohydrate)	RT31,57 (Carbohydrate)	RT31,57 (Carbohydrate)	n/a	n/a	n/a	n/a	n/a	n/a	n/a	n/a	n/a	Carbohydrates; Carbohydrate derivatives; Sugar alcohols
27.89	73	-2.88232	mock_7dpi: wt vs bam3	RT27,89	RT27,89	RT27,89	n/a	n/a	n/a	n/a	n/a	n/a	n/a	n/a	n/a	n/a
41.78	204	-2.28497	mock_7dpi: wt vs bam3	RT41,78 (Carbohydrate)	RT41,78 (Carbohydrate)	RT41,78 (Carbohydrate)	n/a	n/a	n/a	n/a	n/a	n/a	n/a	n/a	n/a	Carbohydrates
28.75	204	-2.27845	mock_7dpi: wt vs bam3	Shikimic Acid	Shikimic Acid (4TMS)	Shikimate; 3,4,5-Trihydroxy-1-cyclohexenecarboxylic acid	C00493	A181002	8742	55520-78-0	map00400Phenylalanine, tyrosine and tryptophan biosynthesismap01060Biosynthesis of plant secondary metabolites map01061Biosynthesis of phenylpropanoid map01063Biosynthesis of alkaloids derived from shikimate pathway map01070Biosynthesis of plant hormones map01100Metabolic pathways map01110Biosynthesis of secondary metabolites map01130Biosynthesis of antibiotics map01230Biosynthesis of amino acids	map00400 map01060 map01061 map01063 map01070 map01100 map01110 map01130 map01230	174.053	174.151	C7H10O5	Carboxylic acids
14.75	278	-2.22014	mock_7dpi: wt vs bam3	Carbamic acid	Carbamic acid (3TMS)	Carbamate; Aminoformic acid	C01563	A116008	277	463-77-4 302-11-4	map00240Pyrimidine metabolism map00910Nitrogen metabolism	map00240 _map00910	61.0164	61.04	CH3NO2	Carboxylic acids
32.86	313	-2.04242	mock_7dpi: wt vs bam3	Palmitic acid	Palmitic acid (1TMS)	Hexadecanoic acid; Hexadecanoate; Hexadecylic acid; Palmitate; Cetylic acid	C00249	A205001	985	57-10-3	map00061Fatty acid biosynthesis_map00062Fatty acid elongation_map00071Fatty acid degradation_map00073Cutin, suberine and wax biosynthesis_map01040Biosynthesis of unsaturated fatty acids_map01060Biosynthesis of plant secondary metabolites_map01212Fatty acid metabolism	map00061 map00062 map00071 map00073 map01040 map01060 map01212	256.24	256.424	C16H32O2	Fatty acyls; Fatty acids and conjugates
42.4	204	-1.96502	mock_7dpi: wt vs bam3	RT42,40 (Carbohydrate)	RT42,40 (Carbohydrate)	RT42,40 (Carbohydrate)	n/a	n/a	n/a	n/a	n/a	n/a	n/a	n/a	n/a	Carbohydrates
18.25	147	-1.76798	mock_7dpi: wt vs bam3	Threonic acid-1,4-lactone	Threonic acid-1,4-lactone (2TMS)	L-Threonic acid-1,4-lactone; Threonolactone; 21730-93-8; Threonic acid-1,4-lactone; (3R,4S)-3,4-dihydroxyoxolan-2-one; L-Threonolactone	n/a	A140005	2724794	55220-79-6	n/a	n/a	118.027	118.088	C4H6O4	Carboxylic acids; Carboxylic acids esters
33.85	311	-1.56268	mock_7dpi: wt vs bam3	RT33,85(Fatty acid)	RT33,85(Fatty acid)	RT33,85(Fatty acid)	n/a	n/a	n/a	n/a	n/a	n/a	n/a	n/a	n/a	Fatty acid
35.34	319	-1.46108	mock_7dpi: wt vs bam3	Sedoheptulose	Sedoheptulose (MEOX, 6TMS)	D-altro-Heptulose; D-Sedoheptulose; Volemulose	C02076	n/a	439645	3019-74-7	map00710Carbon fixation in photosynthetic organisms	map00710	210.182	210.074	C7H14O7	Carbohydrates
37.13	249	-1.42189	mock_7dpi: wt vs bam3	RT37,13	RT37,13	RT37,13	n/a	n/a	n/a	n/a	n/a	n/a	n/a	n/a	n/a	n/a
44.09	204	-1.41901	mock_7dpi: wt vs bam3	RT44,09 (Carbohydrate)	RT44,09 (Carbohydrate)	RT44,09 (Carbohydrate)	n/a	n/a	n/a	n/a	n/a	n/a	n/a	n/a	n/a	Carbohydrates
23.35	292	-1.366	mock_7dpi: wt vs bam3	Erythronic acid	Erythronic acid (4TMS)	Erythronic acid; D-erythronic acid; (2R,3R)-2,3,4-trihydroxybutanoic acid; Erythronate; 2,3,4-trihydroxybutanoate	n/a	A154001	2781043	13752-84-6	n/a	n/a	136.037	136.103	C4H8O5	Fatty acyls; Fatty acids and conjugates; Carboxylic acids
17.29	147	-1.35448	mock_7dpi: wt vs bam3	Glyceric acid	Glyceric acid (3TMS)	D-Glycerate; Glycerate; (R)-Glycerate	C00258	A135003	439194	473-81-4	map00030Pentose phosphate pathway map00260Glycine, serine and threonine metabolism map00561Glycerolipid metabolism map00630Glyoxylate and dicarboxylate metabolism map00680Methane metabolism map01110Biosynthesis of secondary metabolites	map00030 map00260 map00561 map00630 map00680 map01110	106.027	106.077	C3H6O4	Carboxylic acids
31.06	303	-1.32033	mock_7dpi: wt vs bam3	RT31,06	RT31,06	RT31,06	n/a	n/a	n/a	n/a	n/a	n/a	n/a	n/a	n/a	n/a
30.82	244	-1.29838	mock_7dpi: wt vs bam3	RT30,82	RT30,82	RT30,82	n/a	n/a	n/a	n/a	n/a	n/a	n/a	n/a	n/a	n/a
45.54	361	-1.26122	mock_7dpi: wt vs bam3	Sucrose	Sucrose (8TMS)	Cane sugar; Saccharose; 1-alpha-D-Glucopyranosyl-2-beta-D-fructofuranoside	C00089	A264001	632328	19159-25-2	map00052 Galactose metabolismmap00500 Starch and sucrose metabolismmap01100 Metabolic pathwaysmap02010 ABC transportersmap02060 Phosphotransferase system (PTS)	map00052 map00500 map01100 map02010 map02060	342.116	342.297	C12H22O11	Carbohydrates and carbohydrate conjugates
25.65	73	-1.15538	mock_7dpi: wt vs bam3	D-Fructose	D-Fructose (1MEOX, 5TMS)	Levulose; Fruit sugar; D-arabino-Hexulose	C00095	A187002	439163	57-48-7	map00051Fructose and mannose metabolism map00052Galactose metabolism map00500Starch and sucrose metabolism map01120Microbial metabolism in diverse environments map02010ABC transporters	map00051 map00052 map00500 map01120 map02010	180.063	180.156	C6H12O6	Carbohydrates
32.39	204	-1.086	mock_7dpi: wt vs bam3	RT32,39(Carbohydrate)	RT32,39(Carbohydrate)	RT32,39(Carbohydrate)	n/a	n/a	n/a	n/a	n/a	n/a	n/a	n/a	n/a	Carbohydrates
28.25	73	-1.03174	mock_7dpi: wt vs bam3	RT28,25(Carbohydrate)	RT28,25(Carbohydrate)	RT28,25(Carbohydrate)	n/a	n/a	n/a	n/a	n/a	n/a	n/a	n/a	n/a	Carbohydrates
33.31	204	-1.01027	mock_7dpi: wt vs bam3	D-Glucose	D-Glucose (5TMS)	Grape sugar; Dextrose; Glucose; D-Glucopyranose	C00031	A191001	5793	50-99-7	map00010Glycolysis / Gluconeogenesis map00030Pentose phosphate pathway map00052Galactose metabolism map00500Starch and sucrose metabolism map00520Amino sugar and nucleotide sugar metabolism map00524Neomycin, kanamycin and gentamicin biosynthesis map00901Indole alkaloid biosynthesis map01110Biosynthesis of secondary metabolites map02010ABC transporters	map00010 map00030 map00052 map00500 map00520 map00524 map00901 map01110 map02010	180.063	180.156	C6H12O6	Carbohydrates
26.47	307	-0.941008	mock_7dpi: wt vs bam3	Xylitol	Xylitol (5TMS)	Xylitol	C00379	A171001	6912	87-99-0	map00040Pentose and glucuronate interconversions map01100Metabolic pathways map02010ABC transporters	map00040 map01100 map02010	152.068	152.146	C5H12O5	Carbohydrates; Carbohydrate derivatives; Sugar alcohols
24.08	73	-0.936908	mock_7dpi: wt vs bam3	Glycerol	Glycerol (3TMS)	Glycerin; 1,2,3-Trihydroxypropane; 1,2,3-Propanetriol	C00116	A129003	753	56-81-5	map00040Pentose and glucuronate interconversions map00052Galactose metabolism map00561Glycerolipid metabolism map02010ABC transporters	map00040 map00052 map00561 map02010	92.0473	92.0938	C3H8O3	Carbohydrates; Carbohydrate derivatives; Sugar alcohols
35.93	339	-0.892354	mock_7dpi: wt vs bam3	Oleic acid	Oleic acid (1TMS)	(9Z)-Octadecenoic acid; (Z)-Octadec-9-enoic acid; Oleate	C00712	A222001	445639	112-80-1	map00061Fatty acid biosynthesis map00073Cutin, suberine and wax biosynthesis map01040Biosynthesis of unsaturated fatty acids map01060Biosynthesis of plant secondary metabolites	map00061 map00073 map01040 map01060	282.256	282.461	C18H34O2	Fatty acyls; Fatty acids and conjugates
33.37	368	-0.834931	mock_7dpi: wt vs bam3	Sinapic acid	Sinapic acid (2TMS)	Cinnamic acid, 4-hydroxy-3,5-dimethoxy, bis-tms; Sinapinic acid, bis-tms; SINAPINIC ACID (2tms); 2-Propenoic acid, 3-[3,5-dimethoxy-4-[(trimethylsilyl)oxy]phenyl]-, trimethylsilyl ester; Trimethylsilyl 3-(3,5-dimethoxy-4-[(trimethylsilyl)oxy]phenyl)-2-propenoate; Sinapinic acid, tms; (E)-Sinapic acid, tms; (Z)-Sinapic acid, tms; Sinapic acid, O,O'-di(trimethylsilyl)-; Cinnamic acid, 3,5-dimethoxy…	C00482	A207001(cis);A225001(trans)	637775	530-59-6	map00940Phenylpropanoid biosynthesis_map01061Biosynthesis of phenylpropanoids_map01110Biosynthesis of secondary metabolites	map00940 _map01061 _map01110	224.068	224.21	C11H12O5	Carboxylic acids; Phenylpropanoids
32.34	75	-0.747253	mock_7dpi: wt vs bam3	Palmitoleic acid	Palmitoleic acid (1TMS)	(9Z)-Hexadecenoic acid; Palmitoleic acid; cis-9-Hexadecenoic acid; (9Z)-Hexadec-9-enoate	C08362	A203002	445638	373-49-9	map00061Fatty acid biosynthesis	map00061	254.225	254.408	C16H30O2	Fatty acyls; Fatty Acids and Conjugates
31.85	73	-0.720056	mock_7dpi: wt vs bam3	RT31,85(Carbohydrate)	RT31,85(Carbohydrate)	RT31,85(Carbohydrate)	n/a	n/a	n/a	n/a	n/a	n/a	n/a	n/a	n/a	Carbohydrates
27.02	217	-0.686025	mock_7dpi: wt vs bam3	Xylitol	Xylitol (5TMS)	Xylitol	C00379	A171001	6912	87-99-0	map00040Pentose and glucuronate interconversions map01100Metabolic pathways map02010ABC transporters	map00040 map01100 map02010	152.068	152.146	C5H12O5	Carbohydrates; Carbohydrate derivatives; Sugar alcohols
34.84	319	-0.681085	mock_7dpi: wt vs bam3	Sedoheptulose	Sedoheptulose (MEOX, 6TMS)	D-altro-Heptulose; D-Sedoheptulose; Volemulose	C02076	n/a	439645	3019-74-7	map00710Carbon fixation in photosynthetic organisms	map00710	210.182	210.074	C7H14O7	Carbohydrates
32.2	361	-0.604774	mock_7dpi: wt vs bam3	RT32,20	RT32,20	RT32,20	n/a	n/a	n/a	n/a	n/a	n/a	n/a	n/a	n/a	n/a
21.72	73	-0.597431	mock_7dpi: wt vs bam3	RT21,72	RT21,72	RT21,72	n/a	n/a	n/a	n/a	n/a	n/a	n/a	n/a	n/a	n/a
29.03	285	-0.575437	mock_7dpi: wt vs bam3	Myristic acid	Myristic acid (1TMS)	Tetradecanoic acid; Tetradecanoate	C06424	A204021	11005	544-63-8	map00061Fatty acid biosynthesis	map00061	228.209	228.371	C14H28O2	Fatty acyls; Fatty acids and conjugates
27.96	170	-0.564148	mock_7dpi: wt vs bam3	RT27.96	RT27.96	RT27.96	n/a	n/a	n/a	n/a	n/a	n/a	n/a	n/a	n/a	n/a
26.11	73	-0.544299	mock_7dpi: wt vs bam3	D-Fructose	D-Fructose (1MEOX, 5TMS)	Levulose; Fruit sugar; D-arabino-Hexulose	C00095	A187002	439163	57-48-7	map00051Fructose and mannose metabolism map00052Galactose metabolism map00500Starch and sucrose metabolism map01120Microbial metabolism in diverse environments map02010ABC transporters	map00051 map00052 map00500 map01120 map02010	180.063	180.156	C6H12O6	Carbohydrates
29.26	82	-0.52425	mock_7dpi: wt vs bam3	RT29,26	RT29,26	RT29,26	n/a	n/a	n/a	n/a	n/a	n/a	n/a	n/a	n/a	n/a
40.09	204	-0.514389	mock_7dpi: wt vs bam3	RT40,09 (Carbohydrate)	RT40,09 (Carbohydrate)	RT40,09 (Carbohydrate)	n/a	n/a	n/a	n/a	n/a	n/a	n/a	n/a	n/a	Carbohydrates
35.83	73	-0.441361	mock_7dpi: wt vs bam3	Linoleic acid	Linoleic acid (1TMS)	Linoleate; (9Z,12Z)-Octadecadienoic acid; 9-cis,12-cis-Octadecadienoate; 9-cis,12-cis-Octadecadienoic acid	C01595	A221003	5280450	60-33-3	map00591Linoleic acid metabolism map01040Biosynthesis of unsaturated fatty acids map01060Biosynthesis of plant secondary metabolites	map00591 map01040 map01060	280.24	280.445	C18H32O2	Fatty acyls; Fatty acids and conjugates
30.52	303	-0.430964	mock_7dpi: wt vs bam3	RT30,52	RT30,52	RT30,52	n/a	n/a	n/a	n/a	n/a	n/a	n/a	n/a	n/a	n/a
43.93	361	-0.415987	mock_7dpi: wt vs bam3	a,a-Trehalose	a,a-Trehalose (8TMS)	alpha,alpha-Trehalose;_alpha,alpha'-Trehalose;_Trehalose	C01083	A274002	521102	99-20-7	map00500Starch and sucrose metabolism map01100Metabolic pathways map01110Biosynthesis of secondary metabolites map02010ABC transporters map02060Phosphotransferase system (PTS)	map00500 map02010 map02060	342.116	342.297	C12H22O11	Carbohydrates; Disaccharides
19.89	73	-0.412879	mock_7dpi: wt vs bam3	Glycine	Glycine (1TMS)	Aminoacetic acid; Gly	C00037	A133001	750	56-40-6	map00120Primary bile acid biosynthesis map00230Purine metabolism map00260Glycine, serine and threonine metabolism map00310Lysine degradation map00460Cyanoamino acid metabolism map00480Glutathione metabolism map00630Glyoxylate and dicarboxylate metabolism map00680Methane metabolism map00730Thiamine metabolism map00860Porphyrin and chlorophyll metabolism map00970Aminoacyl-tRNA biosynthesis map01060…	map00120 _map00230 _map00260 _map00310 _map00460 _map00480 _map00630 _map00680 _map00730 _map00860 _map00970 _map01060 _map01100 _map01110 _map01120 _map01130 _map01200 _map01230 _map01502 _map02010 _map04080 _map04721 _map04974 _map04978 _map05230	75.032	75.0666	C2H5NO2	Amino acids
24.69	328	-0.370061	mock_7dpi: wt vs bam3	RT24.69	RT24.69	RT24.69	n/a	n/a	n/a	n/a	n/a	n/a	n/a	n/a	n/a	n/a
15.06	201	-0.346501	mock_7dpi: wt vs bam3	Octanoic acid	Octanoic acid (TMS)	Caprylic acid; Octylic acid	C06423	A127006	379	124-07-2	map00061Fatty acid biosynthesis map01060Biosynthesis of plant secondary metabolites map01066Biosynthesis of alkaloids derived from terpenoid and polyketide	map00061 map01060 map01066	144.115	144.211	C8H16O2	Fatty acyls; Fatty acids and conjugates
18.35	117	-0.333283	mock_7dpi: wt vs bam3	RT18,35	RT18,35	RT18,35	n/a	n/a	n/a	n/a	n/a	n/a	n/a	n/a	n/a	n/a
18.08	171	-0.307759	mock_7dpi: wt vs bam3	Oxalic acid	Oxalic acid (2TMS)	Oxalate;Ethanedioic acid	C00209	A113002	971	18294-04-7	map00625Chloroalkane and chloroalkene degradation map00630Glyoxylate and dicarboxylate metabolism map01100Metabolic pathways map01120Microbial metabolism in diverse environments	map00625 map00630 map01100 map01120	89.9953	90.0349	C2H2O4	Carboxylic acids
30.66	303	-0.276523	mock_7dpi: wt vs bam3	RT30,66 (Carbohydrate)	RT30,66 (Carbohydrate)	RT30,66 (Carbohydrate)	n/a	n/a	n/a	n/a	n/a	n/a	n/a	n/a	n/a	Carbohydrates
32.01	414	-0.246775	mock_7dpi: wt vs bam3	RT32,01	RT32,01	RT32,01	n/a	n/a	n/a	n/a	n/a	n/a	n/a	n/a	n/a	n/a
21.56	117	-0.223121	mock_7dpi: wt vs bam3	RT21.56	RT21.56	RT21.56	n/a	n/a	n/a	n/a	n/a	n/a	n/a	n/a	n/a	n/a
24.85	257	-0.214764	mock_7dpi: wt vs bam3	Lauric acid	Lauric acid (1TMS)	Dodecanoic acid; Dodecanoate; Dodecylcarboxylate; Lauric acid	C02679	A166003	3893	55520-95-1	map00061Fatty acid biosynthesis map01100Metabolic pathways	map00061 map01100	200.178	200.318	C12H24O2	Fatty acyls; Fatty acids and conjugates
24.21	103	-0.214375	mock_7dpi: wt vs bam3	RT24,21	RT24,21	RT24,21	n/a	n/a	n/a	n/a	n/a	n/a	n/a	n/a	n/a	n/a
21.63	159	-0.194358	mock_7dpi: wt vs bam3	RT21,63	RT21,63	RT21,63	n/a	n/a	n/a	n/a	n/a	n/a	n/a	n/a	n/a	n/a
40.06	318	-0.156098	mock_7dpi: wt vs bam3	D-Myo-inositol phosphate	D-myo-Inositol 1,3,5,6-5P (7TMS)	D-myo-Inositol 1,3,4,5,6-pentakisphosphate; Inositol 1,3,4,5,6-pentakisphosphate	C01284	n/a	439468	20298-95-7	map00562Inositol phosphate metabolism map01100Metabolic pathways map04070Phosphatidylinositol signaling system	map00562 map01100 map04070	579.895	580.055	C6H17O21P5	Carbohydrates; Phosphoric acid derivatives
30.14	172	-0.143051	mock_7dpi: wt vs bam3	RT30,14	RT30,14	RT30,14	n/a	n/a	n/a	n/a	n/a	n/a	n/a	n/a	n/a	n/a
14.48	179	-0.0730166	mock_7dpi: wt vs bam3	Benzoic acid	Benzoic acid (1TMS)	Benzoate; Benzenecarboxylic acid; Phenylformic acid; Dracylic acid	C00180	A128003	243	65-85-0	map00360Phenylalanine metabolism map00362Benzoate degradation map00621Dioxin degradation map00623Toluene degradation map00627Aminobenzoate degradation map01063Biosynthesis of alkaloids derived from shikimate pathway map01110Biosynthesis of secondary metabolites map01120Microbial metabolism in diverse environments map01220Degradation of aromatic compounds	map00360 _map00362 _map00621 _map00623 _map00627 _map01063 _map01110 _map01120 _map01220	122.037	122.121	C7H6O2	Carboxylic acids
43.26	236	-0.0491335	mock_7dpi: wt vs bam3	Adenosine	Adenosine (4TMS)	Adenine nucleoside; Adenine riboside	C00212	A273001	60961	58-61-7	map00230Purine metabolism	map00230	267.097	267.241	C10H13N5O4	Nucleic acids, nucleotides and nucleosides; Purinenucleosides
23.8	147	-0.0380149	mock_7dpi: wt vs bam3	RT23,80 (Carbohydrate)	RT23,80 (Carbohydrate)	RT23,80 (Carbohydrate)	n/a	n/a	n/a	n/a	n/a	n/a	n/a	n/a	n/a	Carbohydrates
11.81	86	-0.027707	mock_7dpi: wt vs bam3	L-Leucine	L-Leucine (1TMS)	L-Leucine; 2-Amino-4-methylvaleric acid; (2S)-alpha-2-Amino-4-methylvaleric acid; (2S)-alpha-Leucine	C00123	A129002	3423	61-90-5	map00280Valine, leucine and isoleucine degradation map00290Valine, leucine and isoleucine biosynthesis map00966;Glucosinolate biosynthesis map00970Aminoacyl-tRNA biosynthesis map01065Biosynthesis of alkaloids derived from histidine and purine map012102-Oxocarboxylic acid metabolism map01230Biosynthesis of amino acids map02010ABC transporters	map00280 map00290 map00966 map00970 map01065 map01210 map01230 map02010	131.095	131.095	C6H13NO2	Amino acids
36.06	339	-0.0189261	mock_7dpi: wt vs bam3	Oleic acid	Oleic acid (1TMS)	(9Z)-Octadecenoic acid; (Z)-Octadec-9-enoic acid; Oleate	C00712	A222001	445639	112-80-1	map00061Fatty acid biosynthesis map00073Cutin, suberine and wax biosynthesis map01040Biosynthesis of unsaturated fatty acids map01060Biosynthesis of plant secondary metabolites	map00061 map00073 map01040 map01060	282.256	282.461	C18H34O2	Fatty acyls; Fatty acids and conjugates
26.43	204	0	mock_7dpi: wt vs bam3	RT26,43 (Carbohydrate)	RT26,43 (Carbohydrate)	RT26,43 (Carbohydrate)	n/a	n/a	n/a	n/a	n/a	n/a	n/a	n/a	n/a	Carbohydrates
39.97	204	0.120391	mock_7dpi: wt vs bam3	RT39,97(Carbohydrate)	RT39,97(Carbohydrate)	RT39,97(Carbohydrate)	n/a	n/a	n/a	n/a	n/a	n/a	n/a	n/a	n/a	Carbohydrates
31.68	433	0.133237	mock_7dpi: wt vs bam3	RT31,68	RT31,68	RT31,68	n/a	n/a	n/a	n/a	n/a	n/a	n/a	n/a	n/a	n/a
23.08	219	0.135836	mock_7dpi: wt vs bam3	Propanoic acid	Propanoic acid 3TMS	Propanoate; Propionate; Propionic acid	C00163	n/a	1032	38166-00-6	map00640Propanoate metabolism map00642Ethylbenzene degradation map00760Nicotinate and nicotinamide metabolism map01100Metabolic pathways map01120Microbial metabolism in diverse environments map01220Degradation of aromatic compounds map04973Carbohydrate digestion and absorption map04974Protein digestion and absorption	map00640 _map00642 _map00760 _map01100 _map01120 _map01220 _map04973 _map04974	74.0368	74.0785	C3H6O2	Carboxylic acids
39.27	73	0.146404	mock_7dpi: wt vs bam3	Oleamide	Oleamide (1TMS)	Oleyl amide; (Z)-9-Octadecenamide; (cis)-9-Octadecenoic acid; Oleic acid amide	C19670	A223003	5283387	301-02-0	n/a	n/a	281.272	281.484	C18H35NO	Fatty acyls; Fatty acids and conjugates
27.82	357	0.187367	mock_7dpi: wt vs bam3	Glycerol-3-phosphate	Glycerol-3-phosphate (4TMS)	DL-Glycerol 1-phosphate; Glycerol 1-phosphate; Glycerol-3-phosphate; rac-Glycerol 1-phosphate; DL-Glyceryl 1-phosphate; DL-Glycerol 3-phosphate	C00093	A177002	754	57-03-4	map00561Glycerolipid metabolism map00564Glycerophospholipid metabolism map01100Metabolic pathwaysmap01110Biosynthesis of secondary metabolites map02010ABC transporters map05231Choline metabolism in cancer	map00561 map00564 map01100 map01110 map02010 map05231	172.014	172.074	C3H9O6P	Carbohydrates; Carbohydrates; Carbohydrate derivatives; Carbohydrate phosphates
27.29	73	0.216549	mock_7dpi: wt vs bam3	RT27,29	RT27,29	RT27,29	n/a	n/a	n/a	n/a	n/a	n/a	n/a	n/a	n/a	n/a
20.91	232	0.228951	mock_7dpi: wt vs bam3	Aspartic acid	Aspartic acid (3TMS)	L-Aspartate; 2-Aminosuccinic acid; L-Asp	C00049	A152002	3351	56-84-8	map00220Arginine biosynthesis map00250Alanine, aspartate and glutamate metabolism map00260Glycine, serine and threonine metabolism map00270Cysteine and methionine metabolism map00300Lysine biosynthesis map00340Histidine metabolism map00410beta-Alanine metabolism map00460Cyanoamino acid metabolism map00760Nicotinate and nicotinamide metabolism map00770Pantothenate and CoA biosynthesis map00970Amin…	map00220 map00250 map00260 map00270 map00300 map00340 map00410 map00460 map00760 map00770 map00970 map01064 map01210 map01230 map02010	133.038	133.103	C4H7NO4	Amino acids
13.81	228	0.267789	mock_7dpi: wt vs bam3	RT13,81	RT13,81	RT13,81	n/a	n/a	n/a	n/a	n/a	n/a	n/a	n/a	n/a	n/a
25.07	73	0.272426	mock_7dpi: wt vs bam3	RT25,07	RT25,07	RT25,07	n/a	n/a	n/a	n/a	n/a	n/a	n/a	n/a	n/a	n/a
17.72	215	0.289688	mock_7dpi: wt vs bam3	Nonanoic acid	Nonanoic acid (1TMS)	Nonanoate; Pelargonic acid	C01601	A138003	8158	112-05-0	n/a	n/a	158.131	158.238	C9H18O2	Fatty acyls; Fatty acids and conjugates
23.39	114	0.292345	mock_7dpi: wt vs bam3	RT23,39	RT23,39	RT23,39	n/a	n/a	n/a	n/a	n/a	n/a	n/a	n/a	n/a	n/a
21.39	73	0.30157	mock_7dpi: wt vs bam3	Malic acid	Malic acid (3TMS)	(S)-Malate;_L-Malate;_L-Apple acid;_L-Malic acid;_L-2-Hydroxybutanedioic acid;_Malate;_Malic acid	C00149	A149001	222656	97-67-6	map00020Citrate cycle (TCA cycle) map00620Pyruvate metabolism map00630Glyoxylate and dicarboxylate metabolism map00680Methane metabolism map00710Carbon fixation in photosynthetic organisms map00720Carbon fixation pathways in prokaryotes map01060Biosynthesis of plant secondary metabolites map01061Biosynthesis of phenylpropanoids map01062Biosynthesis of terpenoids and steroids map01063Biosynthesis …	map00020 map00620 map00630 map00680 map00710 map00720 map01060 map01061 map01062 map01063 map01064 map01065 map01066 map01070 map01110 map01130 map01200	134.021	134.087	C4H6O5	Carboxylic acids
36.55	368	0.335966	mock_7dpi: wt vs bam3	Cinnamic acid	Cinnamic acid	trans-Cinnamate; trans-Cinnamic acid; (E)-Cinnamate; (2E)-3-Phenylprop-2-enoate	C00423	n/a	n/a	n/a	n/a	n/a	n/a	n/a	n/a	Carboxylic acids; Phenylpropanoids
28.47	73	0.345674	mock_7dpi: wt vs bam3	RT28,47	RT28,47	RT28,47	n/a	n/a	n/a	n/a	n/a	n/a	n/a	n/a	n/a	n/a
31.46	204	0.354135	mock_7dpi: wt vs bam3	RT31,46 (Carbohydrate)	RT31,46 (Carbohydrate)	RT31,46 (Carbohydrate)	n/a	n/a	n/a	n/a	n/a	n/a	n/a	n/a	n/a	Carbohydrates; Carbohydrate derivatives; Sugar alcohols
26.28	217	0.371815	mock_7dpi: wt vs bam3	D-Fructose	D-Fructose (1MEOX, 5TMS)	Levulose; Fruit sugar; D-arabino-Hexulose	C00095	A187002	439163	57-48-7	map00051Fructose and mannose metabolism map00052Galactose metabolism map00500Starch and sucrose metabolism map01120Microbial metabolism in diverse environments map02010ABC transporters	map00051 map00052 map00500 map01120 map02010	180.063	180.156	C6H12O6	Carbohydrates
29.57	217	0.442147	mock_7dpi: wt vs bam3	RT29,57(Carbohydrate)	RT29,57(Carbohydrate)	RT29,57(Carbohydrate)	n/a	n/a	n/a	n/a	n/a	n/a	n/a	n/a	n/a	Carbohydrates
21.34	205	0.520088	mock_7dpi: wt vs bam3	RT21,34	RT21,34	RT21,34	n/a	n/a	n/a	n/a	n/a	n/a	n/a	n/a	n/a	n/a
30.34	307	0.534128	mock_7dpi: wt vs bam3	RT30.34 (Sugar acid)	RT30.34 (Sugar acid)	RT30.34 (Sugar acid)	n/a	n/a	n/a	n/a	n/a	n/a	n/a	n/a	n/a	Carbohydrates
29.14	204	0.56598	mock_7dpi: wt vs bam3	RT29,14(Carbohydrate)	RT29,14(Carbohydrate)	RT29,14(Carbohydrate)	n/a	n/a	n/a	n/a	n/a	n/a	n/a	n/a	n/a	Carbohydrate
29.2	316	0.776315	mock_7dpi: wt vs bam3	RT29,20	RT29,20	RT29,20	n/a	n/a	n/a	n/a	n/a	n/a	n/a	n/a	n/a	n/a
22.32	199	0.824236	mock_7dpi: wt vs bam3	RT22,32	RT22,32	RT22,32	n/a	n/a	n/a	n/a	n/a	n/a	n/a	n/a	n/a	n/a
21.19	84	0.850793	mock_7dpi: wt vs bam3	Pyroglutamic acid	Pyroglutamic acid (1TMS)	Pidolic acid; 5-Oxoproline; Pyroglutamic acid; 5-Pyrrolidone-2-carboxylic acid; Pyroglutamate; 5-Oxo-L-proline; L-Pyroglutamic acid; L-5-Pyrrolidone-2-carboxylic acid	C01879	A153002	7405	98-79-3	map00480Glutathione metabolism	map00480	129.043	129.114	C5H7NO3	Amino acids
25.78	73	0.897999	mock_7dpi: wt vs bam3	D-Fructose	D-Fructose (1MEOX, 5TMS)	Levulose; Fruit sugar; D-arabino-Hexulose	C00095	A187002	439163	57-48-7	map00051Fructose and mannose metabolism map00052Galactose metabolism map00500Starch and sucrose metabolism map01120Microbial metabolism in diverse environments map02010ABC transporters	map00051 map00052 map00500 map01120 map02010	180.063	180.156	C6H12O6	Carbohydrates
12.51	86	0.915533	mock_7dpi: wt vs bam3	L-Isoleucine	L-Isoleucine (1TMS)	2-Amino-3-methylvaleric acid	C00407	A119002	6306	73-32-5	map00280 Valine leucine and isoleucine degradationmap00290 Valine leucine and isoleucine biosynthesismap00460 Cyanoamino acid metabolismmap00960 Tropane piperidine and pyridine alkaloid biosynthesismap00966 Glucosinolate biosynthesismap00970 Aminoacyl-tRNA biosynthesismap01110 Biosynthesis of secondary metabolitesmap01210 2-Oxocarboxylic acid metabolismmap01230 biosynthesis of amino acidsmap02010…	map00280 map00290 map00460 map00960 map00966 map00970 map01210 map02010 map04974 map04978	131.095	131.173	C6H13NO2	Amino acids
40.19	204	0.915649	mock_7dpi: wt vs bam3	RT40,19 (Carbohydrate)	RT40,19 (Carbohydrate)	RT40,19 (Carbohydrate)	n/a	n/a	n/a	n/a	n/a	n/a	n/a	n/a	n/a	Carbohydrates
34.56	204	0.915698	mock_7dpi: wt vs bam3	RT34,56(Carbohydrate)	RT34,56(Carbohydrate)	RT34,56(Carbohydrate)	n/a	n/a	n/a	n/a	n/a	n/a	n/a	n/a	n/a	Carbohydrates
42.28	371	1.01383	mock_7dpi: wt vs bam3	Hexadecanoate	Hexadecanoate (2TMS)	Hexadecanoic acid; Hexadecylic acid; Palmitic acid; Palmitate; Cetylic acid	C00249	n/a	985	57-10-3	map00061Fatty acid biosynthesis map00062Fatty acid elongation map00071Fatty acid degradation map00073Cutin, suberine and wax biosynthesis map01040Biosynthesis of unsaturated fatty acids map01060Biosynthesis of plant secondary metabolites map01212Fatty acid metabolism	map00061 map00062 map00071 map00073 map01040 map01060 map01212	256.24	256.424	C16H32O2	Fatty acyls; Fatty acids and conjugates
20.54	255	1.06512	mock_7dpi: wt vs bam3	RT20,54	RT20,54	RT20,54	n/a	n/a	n/a	n/a	n/a	n/a	n/a	n/a	n/a	n/a
24.39	258	1.10767	mock_7dpi: wt vs bam3	RT24,39	RT24,39	RT24,39	n/a	n/a	n/a	n/a	n/a	n/a	n/a	n/a	n/a	n/a
17.81	188	1.14267	mock_7dpi: wt vs bam3	L-Asparagine	L-Asparagine (3TMS)	2-Aminosuccinamic acid	C00152	A168001	6267	70-47-3	map00250Alanine, aspartate and glutamate metabolism map00460Cyanoamino acid metabolism map00970Aminoacyl-tRNA biosynthesis map01060Biosynthesis of plant secondary metabolites map01100Metabolic pathways map01110Biosynthesis of secondary metabolites map01230Biosynthesis of amino acids	map00250 map00460 map00970 map01060 map01110 map01230	132.053	132.118	C4H8N2O3	Amino acids
16.1	117	1.23399	mock_7dpi: wt vs bam3	L-Threonine	L-Threonine (2TMS)	2-Amino-3-hydroxybutyric acid	C00188	A132001	6288	72-19-5	map00260Glycine, serine and threonine metabolism map00261Monobactam biosynthesis map00290Valine, leucine and isoleucine biosynthesis map00970Aminoacyl-tRNA biosynthesis map01060Biosynthesis of plant secondary metabolites map01110Biosynthesis of secondary metabolites map01230Biosynthesis of amino acids map02010ABC transporters	map00260 map00261 map00290 map00970 map01060 map01110 map01230 map02010	119.058	119.119	C4H9NO3	Amino acids
34.08	204	1.27876	mock_7dpi: wt vs bam3	RT34,08(Carbohydrate)	RT34,08(Carbohydrate)	RT34,08(Carbohydrate)	n/a	n/a	n/a	n/a	n/a	n/a	n/a	n/a	n/a	Carbohydrates
22.06	217	1.2997	mock_7dpi: wt vs bam3	D-Threitol	D-Threitol (4TMS)	D-Threitol	C16884	A149002	169019	32381-52-5	R08573 R11342	R08573 R11342	122.058	122.12	C4H10O4	Carbohydrates; Carbohydrate derivatives; Sugar alcohols
30.63	319	1.30825	mock_7dpi: wt vs bam3	RT30,63 (Carbohydrate)	RT30,63 (Carbohydrate)	RT30,63 (Carbohydrate)	n/a	n/a	n/a	n/a	n/a	n/a	n/a	n/a	n/a	Carbohydrates
29.96	73	1.34689	mock_7dpi: wt vs bam3	RT29,96 (Carboxylic acid)	RT29,96 (Carboxylic acid)	RT29,96 (Carboxylic acid)	n/a	n/a	n/a	n/a	n/a	n/a	n/a	n/a	n/a	Carboxylic acids
22.95	217	1.38038	mock_7dpi: wt vs bam3	L-Homoserine	L-Homoserine (2TMS)	2-Amino-4-hydroxybutyric acid	C00263	n/a	12647	n/a	map00260 Glycine, serine and threonine metabolismmap00270 Cysteine and methionine metabolismmap00300 Lysine biosynthesismap00920 Sulfur metabolismmap01100 Metabolic pathwaysmap01110 Biosynthesis of secondary metabolitesmap01120 Microbial metabolism in diverse environmentsmap01130 Biosynthesis of antibioticsmap01230 Biosynthesis of amino acids	map00260 map00270 map00300 map00920 map01100 map01110 map01120 map01130 map01230	119.058	119.119	C4H9NO3	Amino acids
26.23	345	1.46071	mock_7dpi: wt vs bam3	RT26,23	RT26,23	RT26,23	n/a	n/a	n/a	n/a	n/a	n/a	n/a	n/a	n/a	n/a
16.59	147	1.48698	mock_7dpi: wt vs bam3	Succinic acid	Succinic acid (2TMS)	Succinate; Butanedionic acid; Ethylenesuccinic acid	C00042	A134001	1110	110-15-6	map00020Citrate cycle (TCA cycle)_map00190Oxidative phosphorylation_map00250Alanine, aspartate and glutamate metabolism_map00350Tyrosine metabolism_map00360Phenylalanine metabolism_map00361Chlorocyclohexane and chlorobenzene degradation_map00620Pyruvate metabolism_map00630Glyoxylate and dicarboxylate metabolism_map00640Propanoate metabolism_map00650Butanoate metabolism_map00720Carbon fixation pat…	map00020 map00190 map00250 map00350 map00360 map00361 map00620 map00630 map00640 map00650 map00720 map00760 map00920 map01060 map01061 map01062 map01063 map01064 map01065 map01066map01070 map01100 map01110 map01200	118.027	118.088	C4H6O4	Carboxylic acids
28.15	217	1.85994	mock_7dpi: wt vs bam3	RT28,15(Carbohydrate)	RT28,15(Carbohydrate)	RT28,15(Carbohydrate)	n/a	n/a	n/a	n/a	n/a	n/a	n/a	n/a	n/a	Carbohydrates
30.92	205	1.92079	mock_7dpi: wt vs bam3	RT30,92 (Carbohydrate)	RT30,92 (Carbohydrate)	RT30,92 (Carbohydrate)	n/a	n/a	n/a	n/a	n/a	n/a	n/a	n/a	n/a	Carbohydrates
28.54	73	2.1021	mock_7dpi: wt vs bam3	RT28,54(Sugar acid)	RT28,54(Sugar acid)	RT28,54(Sugar acid)	n/a	n/a	n/a	n/a	n/a	n/a	n/a	n/a	n/a	Sugar acid
30.25	73	2.29407	mock_7dpi: wt vs bam3	D-Fructose	D-Fructose (1MEOX, 5TMS)	Levulose; Fruit sugar; D-arabino-Hexulose	C00095	A188004	439163	57-48-7	map00051Fructose and mannose metabolism map00052Galactose metabolism map00500Starch and sucrose metabolism map01100Metabolic pathways map01120Microbial metabolism in diverse environments map02010ABC transporters map02060Phosphotransferase system (PTS) map04742Taste transduction map04931Insulin resistance map04973Carbohydrate digestion and absorption	map00051 map00052 map00500 map01100 map01120 map02010 map02060 map04742 map04931 map04973	180.063	180.156	C6H12O6	Carbohydrates
29.45	73	2.44785	mock_7dpi: wt vs bam3	2-Ketoglutaric acid	2-Ketoglutaric acid (2TMS)	Oxoglutarate: a-Ketoglutaric acid: 2-oxo-1,5-Pentanedioate	C00026	A158004	51	328-50-7	map00020Citrate cycle (TCA cycle) map00040Pentose and glucuronate interconversions map00053Ascorbate and aldarate metabolism map00220Arginine biosynthesis map00250Alanine, aspartate and glutamate metabolism map00300Lysine biosynthesis map00340Histidine metabolism map00365Furfural degradation map00430Taurine and hypotaurine metabolism map00471D-Glutamine and D-glutamate metabolism map00630Glyoxyla…	map00020 _map00040 _map00053 _map00220 _map00250 _map00300 _map00340 _map00365 _map00430 _map00471 _map00630 _map00650 _map00660 _map00720 _map01060 _map01061 _map01062 _map01063 _map01064 _map01065 _map01066 _map01070 _map01100 _map01110 _map01120 _map01130 _map01200 _map01210 _map01230 map04066 _map04727 _map04922 _map04964 _map04976 _map05230	146.021	146.098	C5H6O5	Carboxylic acids
27.77	156	2.48672	mock_7dpi: wt vs bam3	L-Glutamine	L-Glutamine (3TMS)	L-2-Aminoglutaramic acid	C00064	A178001	5961	56-85-9	map00220Arginine biosynthesis map00230Purine metabolism map00240Pyrimidine metabolism map00250Alanine, aspartate and glutamate metabolism map00471D-Glutamine and D-glutamate metabolism map00630Glyoxylate and dicarboxylate metabolism map00910Nitrogen metabolism map00970Aminoacyl-tRNA biosynthesis map01060Biosynthesis of plant secondary metabolites map01100Metabolic pathways map01120Microbial metab…	map00220 _Arginine biosynthesis_map00230 _Purine metabolism_map00240 _map00250 _map00471 _map00630_map00910 _map00970 _map01060 _map01100 _map01120 _map01230 _map02010 _map02020 _map04724 _map04727 _map04964 _map04974 _map04978 _map05230	146.069	146.145	C5H10N2O3	Amino acids
12.73	241	2.78469	mock_7dpi: wt vs bam3	Phosphoric acid, monomethyl ester	Phosphoric acid, monomethyl ester (2TMS)	Methyl dihydrogen phosphate	n/a	A119001	13130	812-00-0	n/a	n/a	111.993	112.021	CH5O4P	Phosphoric acid derivatives
28.84	73	2.84641	mock_7dpi: wt vs bam3	RT28,84	RT28,84	RT28,84	n/a	n/a	n/a	n/a	n/a	n/a	n/a	n/a	n/a	n/a
29.53	228	2.96695	mock_7dpi: wt vs bam3	1H-Indole-3-acetonitrile, 1-(trimethylsilyl)-	1H-Indole-3-acetonitrile (1TMS)	3-Indoleacetonitrile; Indol-3-ylacetonitrile; Indole-3-acetonitrile; (Indol-3-yl)acetonitrile	C02938	n/a	351795	771-51-7	map00380 Tryptophan metabolism	map00380	156.069	156.184	C02938	Alkaloids; Indole alkaloids
36.4	341	3.11678	mock_7dpi: wt vs bam3	Stearic acid	Stearic acid (1TMS)	Octadecanoic acid; Stearate	C01530	A225002	5281	57-11-4	map00061Fatty acid biosynthesis map01040Biosynthesis of unsaturated fatty acids map01060Biosynthesis of plant secondary metabolites	map00061 map01040 map01060	284.272	284.477	C18H36O2	Fatty acyls; Fatty acids and conjugates
16.36	147	3.55359	mock_7dpi: wt vs bam3	Maleic acid	Maleic acid (2TMS)	Maleate; cis-Butenedioic acid	C01384	A133003	444266	23508-82-9	map00350Tyrosine metabolism map00650Butanoate metabolism map00760Nicotinate and nicotinamide metabolism map01120Microbial metabolism in diverse environments	map00350 map00650 map00760 map01120	116.011	116.072	C4H4O4	Carboxylic acids
38	204	3.68164	mock_7dpi: wt vs bam3	RT38,00	RT38,00	RT38,00	n/a	n/a	n/a	n/a	n/a	n/a	n/a	n/a	n/a	n/a
35.94	335	3.99087	mock_7dpi: wt vs bam3	a-Linolenic acid	a-Linolenic acid (1TMS)	(9Z,12Z,15Z)-Octadecatrienoic acid; alpha-Linolenic acid; 9,12,15-Octadecatrienoic acid; Linolenate; alpha-Linolenate	C06427	A222003	5280934	463-40-1	map00592alpha-Linolenic acid metabolism map01040Biosynthesis of unsaturated fatty acids map01060Biosynthesis of plant secondary metabolites map01070Biosynthesis of plant hormones	map00592 map01040 map01060 map01070	278.225	278.43	C18H30O2	Fatty acyls; Fatty acids and conjugates
23.61	147	4.36906	mock_7dpi: wt vs bam3	RT23,61	RT23,61	RT23,61	n/a	n/a	n/a	n/a	n/a	n/a	n/a	n/a	n/a	n/a
30.42	189	4.73994	mock_7dpi: wt vs bam3	RT30,42(Carbohydrate)	RT30,42(Carbohydrate)	RT30,42(Carbohydrate)	n/a	n/a	n/a	n/a	n/a	n/a	n/a	n/a	n/a	Carbohydrates
30.47	217	4.7617	mock_7dpi: wt vs bam3	D-Fructose	D-Fructose (1MEOX, 5TMS)	Levulose; Fruit sugar; D-arabino-Hexulose	C00095	A187002	439163	57-48-7	map00051Fructose and mannose metabolism map00052Galactose metabolism map00500Starch and sucrose metabolism map01120Microbial metabolism in diverse environments map02010ABC transporters	map00051 map00052 map00500 map01120 map02010	180.063	180.156	C6H12O6	Carbohydrates
15.62	299	4.88383	mock_7dpi: wt vs bam3	Phosphoric acid	Phosphoric acid (3TMS)	Orthophosphate; Phosphate; Orthophosphoric acid	C00009	A129001	1004	7664-38-2	map00190Oxidative phosphorylation map00195Photosynthesis map00550Peptidoglycan biosynthesis map02010ABC transporters	map00190 map00195map00550 map02010	97.9769	97.9952	H3PO4	Phosphoric acid derivatives; Phosphoric acid
35.26	143	5.69075	mock_7dpi: wt vs bam3	Phytol	Phytol (1TMS)	2-Hexadecen-1-ol, 3,7,11,15-tetramethyl ; Phytol; 3,7,11,15-TETRAMETHYL-2-HEXADECEN-1-OL; 7541-49-3; 3,7,11,15-Tetramethylhexadec-2-en-1-ol	C01389	A217006	5366244	150-86-7	R05618 R09068 R10659	R05618 R09068 R10659	296.308	296.531	C20H40O	Terpenoids; Diterpenoids
36.2	204	6.01825	mock_7dpi: wt vs bam3	RT36,20(Carbohydrate)	RT36,20(Carbohydrate)	RT36,20(Carbohydrate)	n/a	n/a	n/a	n/a	n/a	n/a	n/a	n/a	n/a	Carbohydrates
22.18	174	6.03192	mock_7dpi: wt vs bam3	GABA	GABA (3TMS)	4-Aminobutanoate; 4-Aminobutanoic acid; 4-Aminobutyrate; 4-Aminobutyric acid; gamma-Aminobutyric acid; GABA	C00334	A153003	119	56-12-2	map00250Alanine, aspartate and glutamate metabolism map00330Arginine and proline metabolism map00410beta-Alanine metabolism map00650Butanoate metabolism map00760Nicotinate and nicotinamide metabolism	map00250 map00330 map00410 map00650 map00760	103.063	103.12	C4H9NO2	Amino acids
29.75	204	7.2446	mock_7dpi: wt vs bam3	RT29,75(Carbohydrate)	RT29,75(Carbohydrate)	RT29,75(Carbohydrate)	n/a	n/a	n/a	n/a	n/a	n/a	n/a	n/a	n/a	Carbohydrates
15.03	132	7.94467	mock_7dpi: wt vs bam3	L-Serine	L-Serine (2TMS)	L-2-Amino-3-hydroxypropionic acid; L-3-Hydroxy-alanine; Serine	C00065	A138001	5951	56-45-1	map00260Glycine, serine and threonine metabolism map00261Monobactam biosynthesis map00270Cysteine and methionine metabolism map00460Cyanoamino acid metabolism map00600Sphingolipid metabolism map00630Glyoxylate and dicarboxylate metabolism map00680Methane metabolism_map00920Sulfur metabolism map00970Aminoacyl-tRNA biosynthesis map01060Biosynthesis of plant secondary metabolites map01110Biosynthesi…	map00260 map00261 map00270 map00460 map00600 map00630 map00680 map00920 map00970 map01060 map01110 map01200 map01230	105.043	105.093	C3H7NO3	Amino acids
31.31	73	7.97924	mock_7dpi: wt vs bam3	RT31,31 (Carbohydrate)	RT31,31 (Carbohydrate)	RT31,31 (Carbohydrate)	n/a	n/a	n/a	n/a	n/a	n/a	n/a	n/a	n/a	Carbohydrates
17.09	184	8.08657	mock_7dpi: wt vs bam3	L-Ornithine	L-Ornithine (3TMS)	(S)-2,5-Diaminovaleric acid; (S)-2,5-Diaminopentanoic acid; (S)-2,5-Diaminopentanoate	C00077	A162001	6262	70-26-8	map00220Arginine biosynthesis map00330Arginine and proline metabolism map00472D-Arginine and D-ornithine metabolism map00480Glutathione metabolism map01060Biosynthesis of plant secondary metabolites map01064Biosynthesis of alkaloids derived from ornithine, lysine and nicotinic acid map01100Metabolic pathways map01110Biosynthesis of secondary metabolites map01130Biosynthesis of antibiotics_map0121…	map00220 map00330 map00472 map00480 map01060 map01064 map01100 map01110 map01130 map01210 map01230 map02010	132.09	132.161	C5H12N2O2	Amino acids
21.95	156	8.79143	mock_7dpi: wt vs bam3	Pyroglutamic acid	Pyroglutamic acid (2TMS)	Pidolic acid; 5-Oxoproline; 5-Pyrrolidone-2-carboxylic acid; Pyroglutamate; 5-Oxo-L-proline; L-Pyroglutamic acid; L-5-Pyrrolidone-2-carboxylic acid	C01879	A153002	7405	98-79-3	map00480Glutathione metabolism	map00480	129.043	129.114	C5H7NO3	Amino acids
15.73	147	12.8122	mock_7dpi: wt vs bam3	Glycerol	Glycerol (3TMS)	Glycerin; 1,2,3-Trihydroxypropane; 1,2,3-Propanetriol	C00116	A129003	753	56-81-5	map00040Pentose and glucuronate interconversions map00052Galactose metabolism map00561Glycerolipid metabolism map02010ABC transporters	map00040 map00052 map00561 map02010	92.0473	92.0938	C3H8O3	Carbohydrates; Carbohydrate derivatives; Sugar alcohols
17.49	245	21.2252	mock_7dpi: wt vs bam3	Fumaric acid	Fumaric acid (2TMS)	Fumarate; trans-Butenedioic acid	C00122	A137001	444972	110-17-8	map00020Citrate cycle (TCA cycle) map00190Oxidative phosphorylation map00220Arginine biosynthesis map00250Alanine, aspartate and glutamate metabolism map00350Tyrosine metabolism map00360Phenylalanine metabolism map00620Pyruvate metabolism map00643Styrene degradation map00650Butanoate metabolism map00720Carbon fixation pathways in prokaryotes map00760Nicotinate and nicotinamide metabolism map01060…	map00020 map00190 map00220 map00250 map00350 map00360 map00620 map00643 map00650 map00720 map00760 map01060 map01061 map01062 map01063 map01064 map01065 map01066 map01070 map01110 map01120 map01130 map01200	116.011	116.072	C4H4O4	Carboxylic acids
38.47	204	-18.4456	wt_7dpi: mock vs For	2-O-Glycerol-a-d-galactopyranoside	2-O-Glycerol-?-d-galactopyranoside (6TMS)	2-O-Glycerol-a-d-galactopyranoside	n/a	n/a	91754126	534-68-9	n/a	n/a	n/a	n/a	n/a	Carbohydrates; Glycosides
17.49	245	-18.052	wt_7dpi: mock vs For	Fumaric acid	Fumaric acid (2TMS)	Fumarate; trans-Butenedioic acid	C00122	A137001	444972	110-17-8	map00020Citrate cycle (TCA cycle) map00190Oxidative phosphorylation map00220Arginine biosynthesis map00250Alanine, aspartate and glutamate metabolism map00350Tyrosine metabolism map00360Phenylalanine metabolism map00620Pyruvate metabolism map00643Styrene degradation map00650Butanoate metabolism map00720Carbon fixation pathways in prokaryotes map00760Nicotinate and nicotinamide metabolism map01060…	map00020 map00190 map00220 map00250 map00350 map00360 map00620 map00643 map00650 map00720 map00760 map01060 map01061 map01062 map01063 map01064 map01065 map01066 map01070 map01110 map01120 map01130 map01200	116.011	116.072	C4H4O4	Carboxylic acids
36.4	341	-13.1726	wt_7dpi: mock vs For	Stearic acid	Stearic acid (1TMS)	Octadecanoic acid; Stearate	C01530	A225002	5281	57-11-4	map00061Fatty acid biosynthesis map01040Biosynthesis of unsaturated fatty acids map01060Biosynthesis of plant secondary metabolites	map00061 map01040 map01060	284.272	284.477	C18H36O2	Fatty acyls; Fatty acids and conjugates
31.31	73	-8.22956	wt_7dpi: mock vs For	RT31,31 (Carbohydrate)	RT31,31 (Carbohydrate)	RT31,31 (Carbohydrate)	n/a	n/a	n/a	n/a	n/a	n/a	n/a	n/a	n/a	Carbohydrates
17.81	188	-7.9499	wt_7dpi: mock vs For	L-Asparagine	L-Asparagine (3TMS)	2-Aminosuccinamic acid	C00152	A168001	6267	70-47-3	map00250Alanine, aspartate and glutamate metabolism map00460Cyanoamino acid metabolism map00970Aminoacyl-tRNA biosynthesis map01060Biosynthesis of plant secondary metabolites map01100Metabolic pathways map01110Biosynthesis of secondary metabolites map01230Biosynthesis of amino acids	map00250 map00460 map00970 map01060 map01110 map01230	132.053	132.118	C4H8N2O3	Amino acids
27.41	73	-6.35078	wt_7dpi: mock vs For	RT27,41	RT27,41	RT27,41	n/a	n/a	n/a	n/a	n/a	n/a	n/a	n/a	n/a	n/a
21.19	84	-5.50851	wt_7dpi: mock vs For	Pyroglutamic acid	Pyroglutamic acid (1TMS)	Pidolic acid; 5-Oxoproline; Pyroglutamic acid; 5-Pyrrolidone-2-carboxylic acid; Pyroglutamate; 5-Oxo-L-proline; L-Pyroglutamic acid; L-5-Pyrrolidone-2-carboxylic acid	C01879	A153002	7405	98-79-3	map00480Glutathione metabolism	map00480	129.043	129.114	C5H7NO3	Amino acids
34.29	305	-4.55189	wt_7dpi: mock vs For	Myo-inositol	Myo-inositol (6TMS)	D-myo-Inositol; 1D-myo-Inositol; L-myo-Inositol; 1L-myo-Inositol; meso-Inositol; Inositol; Dambose; Cyclohexitol; Meat sugar	C00137	A209002	892	87-89-8	map00052Galactose metabolism map00053Ascorbate and aldarate metabolism map00521Streptomycin biosynthesis map00562Inositol phosphate metabolism map01120Microbial metabolism in diverse environments map01130Biosynthesis of antibiotics map02010ABC transporters map04070Phosphatidylinositol signaling system	map00052 map00053 map00521 map00562 map01130 map02010 map04070	180.063	180.156	C6H12O6	Carbohydrates; Carbohydrate derivatives; Sugar alcohols
36.55	368	-4.37117	wt_7dpi: mock vs For	Cinnamic acid	Cinnamic acid	trans-Cinnamate; trans-Cinnamic acid; (E)-Cinnamate; (2E)-3-Phenylprop-2-enoate	C00423	n/a	n/a	n/a	n/a	n/a	n/a	n/a	n/a	Carboxylic acids; Phenylpropanoids
21.95	156	-4.29538	wt_7dpi: mock vs For	Pyroglutamic acid	Pyroglutamic acid (2TMS)	Pidolic acid; 5-Oxoproline; 5-Pyrrolidone-2-carboxylic acid; Pyroglutamate; 5-Oxo-L-proline; L-Pyroglutamic acid; L-5-Pyrrolidone-2-carboxylic acid	C01879	A153002	7405	98-79-3	map00480Glutathione metabolism	map00480	129.043	129.114	C5H7NO3	Amino acids
31.09	319	-4.25649	wt_7dpi: mock vs For	D-Glucose	D-Glucose (1MEOX, 5TMS)	Grape sugar; Dextrose; Glucose; D-Glucopyranose	C00031	A191001	5793	50-99-7	map00010Glycolysis / Gluconeogenesis map00030Pentose phosphate pathway map00052Galactose metabolism map00500Starch and sucrose metabolism map00520Amino sugar and nucleotide sugar metabolism map00524Neomycin, kanamycin and gentamicin biosynthesis map00901Indole alkaloid biosynthesis map01110Biosynthesis of secondary metabolites map02010ABC transporters	map00010 map00030 map00052 map00500 map00520 map00524 map00901 map01110 map02010	180.063	180.156	C6H12O6	Carbohydrates
38.31	59	-4.17778	wt_7dpi: mock vs For	Oleamide	Oleamide	Oleyl amide; (Z)-9-Octadecenamide	C19670	n/a	5283387	301-02-0	R09537 (Oleamide is an organic compound with the formula CH3(CH2)7CH=CH(CH2)7CONH2. It is the amide derived from the fatty acid oleic acid. It is a colorless waxy solid and occurs in nature. Sometimes labeled as a fatty acid primary amide (FAPA), it is biosynthesized from N-oleoylglycine)	R09537	281.272	281.477	C18H35NO	Amides
31.57	73	-3.90536	wt_7dpi: mock vs For	RT31,57 (Carbohydrate)	RT31,57 (Carbohydrate)	RT31,57 (Carbohydrate)	n/a	n/a	n/a	n/a	n/a	n/a	n/a	n/a	n/a	Carbohydrates; Carbohydrate derivatives; Sugar alcohols
27.89	73	-3.59754	wt_7dpi: mock vs For	RT27,89	RT27,89	RT27,89	n/a	n/a	n/a	n/a	n/a	n/a	n/a	n/a	n/a	n/a
29.45	73	-3.24498	wt_7dpi: mock vs For	2-Ketoglutaric acid	2-Ketoglutaric acid (2TMS)	Oxoglutarate: a-Ketoglutaric acid: 2-oxo-1,5-Pentanedioate	C00026	A158004	51	328-50-7	map00020Citrate cycle (TCA cycle) map00040Pentose and glucuronate interconversions map00053Ascorbate and aldarate metabolism map00220Arginine biosynthesis map00250Alanine, aspartate and glutamate metabolism map00300Lysine biosynthesis map00340Histidine metabolism map00365Furfural degradation map00430Taurine and hypotaurine metabolism map00471D-Glutamine and D-glutamate metabolism map00630Glyoxyla…	map00020 _map00040 _map00053 _map00220 _map00250 _map00300 _map00340 _map00365 _map00430 _map00471 _map00630 _map00650 _map00660 _map00720 _map01060 _map01061 _map01062 _map01063 _map01064 _map01065 _map01066 _map01070 _map01100 _map01110 _map01120 _map01130 _map01200 _map01210 _map01230 map04066 _map04727 _map04922 _map04964 _map04976 _map05230	146.021	146.098	C5H6O5	Carboxylic acids
15.03	132	-3.18044	wt_7dpi: mock vs For	L-Serine	L-Serine (2TMS)	L-2-Amino-3-hydroxypropionic acid; L-3-Hydroxy-alanine; Serine	C00065	A138001	5951	56-45-1	map00260Glycine, serine and threonine metabolism map00261Monobactam biosynthesis map00270Cysteine and methionine metabolism map00460Cyanoamino acid metabolism map00600Sphingolipid metabolism map00630Glyoxylate and dicarboxylate metabolism map00680Methane metabolism_map00920Sulfur metabolism map00970Aminoacyl-tRNA biosynthesis map01060Biosynthesis of plant secondary metabolites map01110Biosynthesi…	map00260 map00261 map00270 map00460 map00600 map00630 map00680 map00920 map00970 map01060 map01110 map01200 map01230	105.043	105.093	C3H7NO3	Amino acids
31.85	73	-2.5996	wt_7dpi: mock vs For	RT31,85(Carbohydrate)	RT31,85(Carbohydrate)	RT31,85(Carbohydrate)	n/a	n/a	n/a	n/a	n/a	n/a	n/a	n/a	n/a	Carbohydrates
22.57	130	-2.52785	wt_7dpi: mock vs For	Indole-3-lactic acid	Indole-3-lactic acid	Indolelactate	C02043	n/a	92904	1821-52-9	map00380 Tryptophan metabolism	map00380	205.074	205.21	C11H11NO3	Alkaloids; Indole alkaloids
16.59	147	-2.44458	wt_7dpi: mock vs For	Succinic acid	Succinic acid (2TMS)	Succinate; Butanedionic acid; Ethylenesuccinic acid	C00042	A134001	1110	110-15-6	map00020Citrate cycle (TCA cycle)_map00190Oxidative phosphorylation_map00250Alanine, aspartate and glutamate metabolism_map00350Tyrosine metabolism_map00360Phenylalanine metabolism_map00361Chlorocyclohexane and chlorobenzene degradation_map00620Pyruvate metabolism_map00630Glyoxylate and dicarboxylate metabolism_map00640Propanoate metabolism_map00650Butanoate metabolism_map00720Carbon fixation pat…	map00020 map00190 map00250 map00350 map00360 map00361 map00620 map00630 map00640 map00650 map00720 map00760 map00920 map01060 map01061 map01062 map01063 map01064 map01065 map01066map01070 map01100 map01110 map01200	118.027	118.088	C4H6O4	Carboxylic acids
34.08	204	-2.17926	wt_7dpi: mock vs For	RT34,08(Carbohydrate)	RT34,08(Carbohydrate)	RT34,08(Carbohydrate)	n/a	n/a	n/a	n/a	n/a	n/a	n/a	n/a	n/a	Carbohydrates
12.51	86	-2.14481	wt_7dpi: mock vs For	L-Isoleucine	L-Isoleucine (1TMS)	2-Amino-3-methylvaleric acid	C00407	A119002	6306	73-32-5	map00280 Valine leucine and isoleucine degradationmap00290 Valine leucine and isoleucine biosynthesismap00460 Cyanoamino acid metabolismmap00960 Tropane piperidine and pyridine alkaloid biosynthesismap00966 Glucosinolate biosynthesismap00970 Aminoacyl-tRNA biosynthesismap01110 Biosynthesis of secondary metabolitesmap01210 2-Oxocarboxylic acid metabolismmap01230 biosynthesis of amino acidsmap02010…	map00280 map00290 map00460 map00960 map00966 map00970 map01210 map02010 map04974 map04978	131.095	131.173	C6H13NO2	Amino acids
44.09	204	-2.0903	wt_7dpi: mock vs For	RT44,09 (Carbohydrate)	RT44,09 (Carbohydrate)	RT44,09 (Carbohydrate)	n/a	n/a	n/a	n/a	n/a	n/a	n/a	n/a	n/a	Carbohydrates
21.39	73	-2.0216	wt_7dpi: mock vs For	Malic acid	Malic acid (3TMS)	(S)-Malate;_L-Malate;_L-Apple acid;_L-Malic acid;_L-2-Hydroxybutanedioic acid;_Malate;_Malic acid	C00149	A149001	222656	97-67-6	map00020Citrate cycle (TCA cycle) map00620Pyruvate metabolism map00630Glyoxylate and dicarboxylate metabolism map00680Methane metabolism map00710Carbon fixation in photosynthetic organisms map00720Carbon fixation pathways in prokaryotes map01060Biosynthesis of plant secondary metabolites map01061Biosynthesis of phenylpropanoids map01062Biosynthesis of terpenoids and steroids map01063Biosynthesis …	map00020 map00620 map00630 map00680 map00710 map00720 map01060 map01061 map01062 map01063 map01064 map01065 map01066 map01070 map01110 map01130 map01200	134.021	134.087	C4H6O5	Carboxylic acids
26.11	73	-2.01931	wt_7dpi: mock vs For	D-Fructose	D-Fructose (1MEOX, 5TMS)	Levulose; Fruit sugar; D-arabino-Hexulose	C00095	A187002	439163	57-48-7	map00051Fructose and mannose metabolism map00052Galactose metabolism map00500Starch and sucrose metabolism map01120Microbial metabolism in diverse environments map02010ABC transporters	map00051 map00052 map00500 map01120 map02010	180.063	180.156	C6H12O6	Carbohydrates
34.84	319	-1.98753	wt_7dpi: mock vs For	Sedoheptulose	Sedoheptulose (MEOX, 6TMS)	D-altro-Heptulose; D-Sedoheptulose; Volemulose	C02076	n/a	439645	3019-74-7	map00710Carbon fixation in photosynthetic organisms	map00710	210.182	210.074	C7H14O7	Carbohydrates
19.89	73	-1.83781	wt_7dpi: mock vs For	Glycine	Glycine (1TMS)	Aminoacetic acid; Gly	C00037	A133001	750	56-40-6	map00120Primary bile acid biosynthesis map00230Purine metabolism map00260Glycine, serine and threonine metabolism map00310Lysine degradation map00460Cyanoamino acid metabolism map00480Glutathione metabolism map00630Glyoxylate and dicarboxylate metabolism map00680Methane metabolism map00730Thiamine metabolism map00860Porphyrin and chlorophyll metabolism map00970Aminoacyl-tRNA biosynthesis map01060…	map00120 _map00230 _map00260 _map00310 _map00460 _map00480 _map00630 _map00680 _map00730 _map00860 _map00970 _map01060 _map01100 _map01110 _map01120 _map01130 _map01200 _map01230 _map01502 _map02010 _map04080 _map04721 _map04974 _map04978 _map05230	75.032	75.0666	C2H5NO2	Amino acids
33.31	204	-1.81429	wt_7dpi: mock vs For	D-Glucose	D-Glucose (5TMS)	Grape sugar; Dextrose; Glucose; D-Glucopyranose	C00031	A191001	5793	50-99-7	map00010Glycolysis / Gluconeogenesis map00030Pentose phosphate pathway map00052Galactose metabolism map00500Starch and sucrose metabolism map00520Amino sugar and nucleotide sugar metabolism map00524Neomycin, kanamycin and gentamicin biosynthesis map00901Indole alkaloid biosynthesis map01110Biosynthesis of secondary metabolites map02010ABC transporters	map00010 map00030 map00052 map00500 map00520 map00524 map00901 map01110 map02010	180.063	180.156	C6H12O6	Carbohydrates
27.96	170	-1.6827	wt_7dpi: mock vs For	RT27.96	RT27.96	RT27.96	n/a	n/a	n/a	n/a	n/a	n/a	n/a	n/a	n/a	n/a
30.63	319	-1.64652	wt_7dpi: mock vs For	RT30,63 (Carbohydrate)	RT30,63 (Carbohydrate)	RT30,63 (Carbohydrate)	n/a	n/a	n/a	n/a	n/a	n/a	n/a	n/a	n/a	Carbohydrates
31.46	204	-1.62755	wt_7dpi: mock vs For	RT31,46 (Carbohydrate)	RT31,46 (Carbohydrate)	RT31,46 (Carbohydrate)	n/a	n/a	n/a	n/a	n/a	n/a	n/a	n/a	n/a	Carbohydrates; Carbohydrate derivatives; Sugar alcohols
22.06	217	-1.47068	wt_7dpi: mock vs For	D-Threitol	D-Threitol (4TMS)	D-Threitol	C16884	A149002	169019	32381-52-5	R08573 R11342	R08573 R11342	122.058	122.12	C4H10O4	Carbohydrates; Carbohydrate derivatives; Sugar alcohols
27.29	73	-1.43297	wt_7dpi: mock vs For	RT27,29	RT27,29	RT27,29	n/a	n/a	n/a	n/a	n/a	n/a	n/a	n/a	n/a	n/a
21.72	73	-1.43259	wt_7dpi: mock vs For	RT21,72	RT21,72	RT21,72	n/a	n/a	n/a	n/a	n/a	n/a	n/a	n/a	n/a	n/a
22.18	174	-1.33933	wt_7dpi: mock vs For	GABA	GABA (3TMS)	4-Aminobutanoate; 4-Aminobutanoic acid; 4-Aminobutyrate; 4-Aminobutyric acid; gamma-Aminobutyric acid; GABA	C00334	A153003	119	56-12-2	map00250Alanine, aspartate and glutamate metabolism map00330Arginine and proline metabolism map00410beta-Alanine metabolism map00650Butanoate metabolism map00760Nicotinate and nicotinamide metabolism	map00250 map00330 map00410 map00650 map00760	103.063	103.12	C4H9NO2	Amino acids
25.65	73	-0.986079	wt_7dpi: mock vs For	D-Fructose	D-Fructose (1MEOX, 5TMS)	Levulose; Fruit sugar; D-arabino-Hexulose	C00095	A187002	439163	57-48-7	map00051Fructose and mannose metabolism map00052Galactose metabolism map00500Starch and sucrose metabolism map01120Microbial metabolism in diverse environments map02010ABC transporters	map00051 map00052 map00500 map01120 map02010	180.063	180.156	C6H12O6	Carbohydrates
41.78	204	-0.95214	wt_7dpi: mock vs For	RT41,78 (Carbohydrate)	RT41,78 (Carbohydrate)	RT41,78 (Carbohydrate)	n/a	n/a	n/a	n/a	n/a	n/a	n/a	n/a	n/a	Carbohydrates
17.29	147	-0.902034	wt_7dpi: mock vs For	Glyceric acid	Glyceric acid (3TMS)	D-Glycerate; Glycerate; (R)-Glycerate	C00258	A135003	439194	473-81-4	map00030Pentose phosphate pathway map00260Glycine, serine and threonine metabolism map00561Glycerolipid metabolism map00630Glyoxylate and dicarboxylate metabolism map00680Methane metabolism map01110Biosynthesis of secondary metabolites	map00030 map00260 map00561 map00630 map00680 map01110	106.027	106.077	C3H6O4	Carboxylic acids
30.14	172	-0.797496	wt_7dpi: mock vs For	RT30,14	RT30,14	RT30,14	n/a	n/a	n/a	n/a	n/a	n/a	n/a	n/a	n/a	n/a
18.25	147	-0.793141	wt_7dpi: mock vs For	Threonic acid-1,4-lactone	Threonic acid-1,4-lactone (2TMS)	L-Threonic acid-1,4-lactone; Threonolactone; 21730-93-8; Threonic acid-1,4-lactone; (3R,4S)-3,4-dihydroxyoxolan-2-one; L-Threonolactone	n/a	A140005	2724794	55220-79-6	n/a	n/a	118.027	118.088	C4H6O4	Carboxylic acids; Carboxylic acids esters
29.96	73	-0.657785	wt_7dpi: mock vs For	RT29,96 (Carboxylic acid)	RT29,96 (Carboxylic acid)	RT29,96 (Carboxylic acid)	n/a	n/a	n/a	n/a	n/a	n/a	n/a	n/a	n/a	Carboxylic acids
30.34	307	-0.627652	wt_7dpi: mock vs For	RT30.34 (Sugar acid)	RT30.34 (Sugar acid)	RT30.34 (Sugar acid)	n/a	n/a	n/a	n/a	n/a	n/a	n/a	n/a	n/a	Carbohydrates
43.26	236	-0.626386	wt_7dpi: mock vs For	Adenosine	Adenosine (4TMS)	Adenine nucleoside; Adenine riboside	C00212	A273001	60961	58-61-7	map00230Purine metabolism	map00230	267.097	267.241	C10H13N5O4	Nucleic acids, nucleotides and nucleosides; Purinenucleosides
27.02	217	-0.62549	wt_7dpi: mock vs For	Xylitol	Xylitol (5TMS)	Xylitol	C00379	A171001	6912	87-99-0	map00040Pentose and glucuronate interconversions map01100Metabolic pathways map02010ABC transporters	map00040 map01100 map02010	152.068	152.146	C5H12O5	Carbohydrates; Carbohydrate derivatives; Sugar alcohols
24.39	258	-0.578924	wt_7dpi: mock vs For	RT24,39	RT24,39	RT24,39	n/a	n/a	n/a	n/a	n/a	n/a	n/a	n/a	n/a	n/a
35.94	335	-0.557995	wt_7dpi: mock vs For	a-Linolenic acid	a-Linolenic acid (1TMS)	(9Z,12Z,15Z)-Octadecatrienoic acid; alpha-Linolenic acid; 9,12,15-Octadecatrienoic acid; Linolenate; alpha-Linolenate	C06427	A222003	5280934	463-40-1	map00592alpha-Linolenic acid metabolism map01040Biosynthesis of unsaturated fatty acids map01060Biosynthesis of plant secondary metabolites map01070Biosynthesis of plant hormones	map00592 map01040 map01060 map01070	278.225	278.43	C18H30O2	Fatty acyls; Fatty acids and conjugates
23.08	219	-0.556127	wt_7dpi: mock vs For	Propanoic acid	Propanoic acid 3TMS	Propanoate; Propionate; Propionic acid	C00163	n/a	1032	38166-00-6	map00640Propanoate metabolism map00642Ethylbenzene degradation map00760Nicotinate and nicotinamide metabolism map01100Metabolic pathways map01120Microbial metabolism in diverse environments map01220Degradation of aromatic compounds map04973Carbohydrate digestion and absorption map04974Protein digestion and absorption	map00640 _map00642 _map00760 _map01100 _map01120 _map01220 _map04973 _map04974	74.0368	74.0785	C3H6O2	Carboxylic acids
16.36	147	-0.514823	wt_7dpi: mock vs For	Maleic acid	Maleic acid (2TMS)	Maleate; cis-Butenedioic acid	C01384	A133003	444266	23508-82-9	map00350Tyrosine metabolism map00650Butanoate metabolism map00760Nicotinate and nicotinamide metabolism map01120Microbial metabolism in diverse environments	map00350 map00650 map00760 map01120	116.011	116.072	C4H4O4	Carboxylic acids
28.25	73	-0.512985	wt_7dpi: mock vs For	RT28,25(Carbohydrate)	RT28,25(Carbohydrate)	RT28,25(Carbohydrate)	n/a	n/a	n/a	n/a	n/a	n/a	n/a	n/a	n/a	Carbohydrates
25.78	73	-0.469159	wt_7dpi: mock vs For	D-Fructose	D-Fructose (1MEOX, 5TMS)	Levulose; Fruit sugar; D-arabino-Hexulose	C00095	A187002	439163	57-48-7	map00051Fructose and mannose metabolism map00052Galactose metabolism map00500Starch and sucrose metabolism map01120Microbial metabolism in diverse environments map02010ABC transporters	map00051 map00052 map00500 map01120 map02010	180.063	180.156	C6H12O6	Carbohydrates
27.82	357	-0.432796	wt_7dpi: mock vs For	Glycerol-3-phosphate	Glycerol-3-phosphate (4TMS)	DL-Glycerol 1-phosphate; Glycerol 1-phosphate; Glycerol-3-phosphate; rac-Glycerol 1-phosphate; DL-Glyceryl 1-phosphate; DL-Glycerol 3-phosphate	C00093	A177002	754	57-03-4	map00561Glycerolipid metabolism map00564Glycerophospholipid metabolism map01100Metabolic pathwaysmap01110Biosynthesis of secondary metabolites map02010ABC transporters map05231Choline metabolism in cancer	map00561 map00564 map01100 map01110 map02010 map05231	172.014	172.074	C3H9O6P	Carbohydrates; Carbohydrates; Carbohydrate derivatives; Carbohydrate phosphates
18.08	171	-0.406237	wt_7dpi: mock vs For	Oxalic acid	Oxalic acid (2TMS)	Oxalate;Ethanedioic acid	C00209	A113002	971	18294-04-7	map00625Chloroalkane and chloroalkene degradation map00630Glyoxylate and dicarboxylate metabolism map01100Metabolic pathways map01120Microbial metabolism in diverse environments	map00625 map00630 map01100 map01120	89.9953	90.0349	C2H2O4	Carboxylic acids
21.34	205	-0.398464	wt_7dpi: mock vs For	RT21,34	RT21,34	RT21,34	n/a	n/a	n/a	n/a	n/a	n/a	n/a	n/a	n/a	n/a
36.2	204	-0.386503	wt_7dpi: mock vs For	RT36,20(Carbohydrate)	RT36,20(Carbohydrate)	RT36,20(Carbohydrate)	n/a	n/a	n/a	n/a	n/a	n/a	n/a	n/a	n/a	Carbohydrates
23.8	147	-0.342134	wt_7dpi: mock vs For	RT23,80 (Carbohydrate)	RT23,80 (Carbohydrate)	RT23,80 (Carbohydrate)	n/a	n/a	n/a	n/a	n/a	n/a	n/a	n/a	n/a	Carbohydrates
22.95	217	-0.329222	wt_7dpi: mock vs For	L-Homoserine	L-Homoserine (2TMS)	2-Amino-4-hydroxybutyric acid	C00263	n/a	12647	n/a	map00260 Glycine, serine and threonine metabolismmap00270 Cysteine and methionine metabolismmap00300 Lysine biosynthesismap00920 Sulfur metabolismmap01100 Metabolic pathwaysmap01110 Biosynthesis of secondary metabolitesmap01120 Microbial metabolism in diverse environmentsmap01130 Biosynthesis of antibioticsmap01230 Biosynthesis of amino acids	map00260 map00270 map00300 map00920 map01100 map01110 map01120 map01130 map01230	119.058	119.119	C4H9NO3	Amino acids
23.39	114	-0.276805	wt_7dpi: mock vs For	RT23,39	RT23,39	RT23,39	n/a	n/a	n/a	n/a	n/a	n/a	n/a	n/a	n/a	n/a
24.08	73	-0.274256	wt_7dpi: mock vs For	Glycerol	Glycerol (3TMS)	Glycerin; 1,2,3-Trihydroxypropane; 1,2,3-Propanetriol	C00116	A129003	753	56-81-5	map00040Pentose and glucuronate interconversions map00052Galactose metabolism map00561Glycerolipid metabolism map02010ABC transporters	map00040 map00052 map00561 map02010	92.0473	92.0938	C3H8O3	Carbohydrates; Carbohydrate derivatives; Sugar alcohols
39.27	73	-0.230668	wt_7dpi: mock vs For	Oleamide	Oleamide (1TMS)	Oleyl amide; (Z)-9-Octadecenamide; (cis)-9-Octadecenoic acid; Oleic acid amide	C19670	A223003	5283387	301-02-0	n/a	n/a	281.272	281.484	C18H35NO	Fatty acyls; Fatty acids and conjugates
16.1	117	-0.224065	wt_7dpi: mock vs For	L-Threonine	L-Threonine (2TMS)	2-Amino-3-hydroxybutyric acid	C00188	A132001	6288	72-19-5	map00260Glycine, serine and threonine metabolism map00261Monobactam biosynthesis map00290Valine, leucine and isoleucine biosynthesis map00970Aminoacyl-tRNA biosynthesis map01060Biosynthesis of plant secondary metabolites map01110Biosynthesis of secondary metabolites map01230Biosynthesis of amino acids map02010ABC transporters	map00260 map00261 map00290 map00970 map01060 map01110 map01230 map02010	119.058	119.119	C4H9NO3	Amino acids
33.37	368	-0.18191	wt_7dpi: mock vs For	Sinapic acid	Sinapic acid (2TMS)	Cinnamic acid, 4-hydroxy-3,5-dimethoxy, bis-tms; Sinapinic acid, bis-tms; SINAPINIC ACID (2tms); 2-Propenoic acid, 3-[3,5-dimethoxy-4-[(trimethylsilyl)oxy]phenyl]-, trimethylsilyl ester; Trimethylsilyl 3-(3,5-dimethoxy-4-[(trimethylsilyl)oxy]phenyl)-2-propenoate; Sinapinic acid, tms; (E)-Sinapic acid, tms; (Z)-Sinapic acid, tms; Sinapic acid, O,O'-di(trimethylsilyl)-; Cinnamic acid, 3,5-dimethoxy…	C00482	A207001(cis);A225001(trans)	637775	530-59-6	map00940Phenylpropanoid biosynthesis_map01061Biosynthesis of phenylpropanoids_map01110Biosynthesis of secondary metabolites	map00940 _map01061 _map01110	224.068	224.21	C11H12O5	Carboxylic acids; Phenylpropanoids
42.28	371	-0.170015	wt_7dpi: mock vs For	Hexadecanoate	Hexadecanoate (2TMS)	Hexadecanoic acid; Hexadecylic acid; Palmitic acid; Palmitate; Cetylic acid	C00249	n/a	985	57-10-3	map00061Fatty acid biosynthesis map00062Fatty acid elongation map00071Fatty acid degradation map00073Cutin, suberine and wax biosynthesis map01040Biosynthesis of unsaturated fatty acids map01060Biosynthesis of plant secondary metabolites map01212Fatty acid metabolism	map00061 map00062 map00071 map00073 map01040 map01060 map01212	256.24	256.424	C16H32O2	Fatty acyls; Fatty acids and conjugates
23.35	292	-0.16859	wt_7dpi: mock vs For	Erythronic acid	Erythronic acid (4TMS)	Erythronic acid; D-erythronic acid; (2R,3R)-2,3,4-trihydroxybutanoic acid; Erythronate; 2,3,4-trihydroxybutanoate	n/a	A154001	2781043	13752-84-6	n/a	n/a	136.037	136.103	C4H8O5	Fatty acyls; Fatty acids and conjugates; Carboxylic acids
35.34	319	-0.0858985	wt_7dpi: mock vs For	Sedoheptulose	Sedoheptulose (MEOX, 6TMS)	D-altro-Heptulose; D-Sedoheptulose; Volemulose	C02076	n/a	439645	3019-74-7	map00710Carbon fixation in photosynthetic organisms	map00710	210.182	210.074	C7H14O7	Carbohydrates
24.69	328	-0.0835833	wt_7dpi: mock vs For	RT24.69	RT24.69	RT24.69	n/a	n/a	n/a	n/a	n/a	n/a	n/a	n/a	n/a	n/a
29.2	316	-0.0255381	wt_7dpi: mock vs For	RT29,20	RT29,20	RT29,20	n/a	n/a	n/a	n/a	n/a	n/a	n/a	n/a	n/a	n/a
26.43	204	0	wt_7dpi: mock vs For	RT26,43 (Carbohydrate)	RT26,43 (Carbohydrate)	RT26,43 (Carbohydrate)	n/a	n/a	n/a	n/a	n/a	n/a	n/a	n/a	n/a	Carbohydrates
40.09	204	0.0429063	wt_7dpi: mock vs For	RT40,09 (Carbohydrate)	RT40,09 (Carbohydrate)	RT40,09 (Carbohydrate)	n/a	n/a	n/a	n/a	n/a	n/a	n/a	n/a	n/a	Carbohydrates
24.21	103	0.0481953	wt_7dpi: mock vs For	RT24,21	RT24,21	RT24,21	n/a	n/a	n/a	n/a	n/a	n/a	n/a	n/a	n/a	n/a
18.35	117	0.101202	wt_7dpi: mock vs For	RT18,35	RT18,35	RT18,35	n/a	n/a	n/a	n/a	n/a	n/a	n/a	n/a	n/a	n/a
29.03	285	0.107128	wt_7dpi: mock vs For	Myristic acid	Myristic acid (1TMS)	Tetradecanoic acid; Tetradecanoate	C06424	A204021	11005	544-63-8	map00061Fatty acid biosynthesis	map00061	228.209	228.371	C14H28O2	Fatty acyls; Fatty acids and conjugates
32.34	75	0.115305	wt_7dpi: mock vs For	Palmitoleic acid	Palmitoleic acid (1TMS)	(9Z)-Hexadecenoic acid; Palmitoleic acid; cis-9-Hexadecenoic acid; (9Z)-Hexadec-9-enoate	C08362	A203002	445638	373-49-9	map00061Fatty acid biosynthesis	map00061	254.225	254.408	C16H30O2	Fatty acyls; Fatty Acids and Conjugates
26.47	307	0.13508	wt_7dpi: mock vs For	Xylitol	Xylitol (5TMS)	Xylitol	C00379	A171001	6912	87-99-0	map00040Pentose and glucuronate interconversions map01100Metabolic pathways map02010ABC transporters	map00040 map01100 map02010	152.068	152.146	C5H12O5	Carbohydrates; Carbohydrate derivatives; Sugar alcohols
29.53	228	0.170331	wt_7dpi: mock vs For	1H-Indole-3-acetonitrile, 1-(trimethylsilyl)-	1H-Indole-3-acetonitrile (1TMS)	3-Indoleacetonitrile; Indol-3-ylacetonitrile; Indole-3-acetonitrile; (Indol-3-yl)acetonitrile	C02938	n/a	351795	771-51-7	map00380 Tryptophan metabolism	map00380	156.069	156.184	C02938	Alkaloids; Indole alkaloids
28.47	73	0.184225	wt_7dpi: mock vs For	RT28,47	RT28,47	RT28,47	n/a	n/a	n/a	n/a	n/a	n/a	n/a	n/a	n/a	n/a
20.91	232	0.214669	wt_7dpi: mock vs For	Aspartic acid	Aspartic acid (3TMS)	L-Aspartate; 2-Aminosuccinic acid; L-Asp	C00049	A152002	3351	56-84-8	map00220Arginine biosynthesis map00250Alanine, aspartate and glutamate metabolism map00260Glycine, serine and threonine metabolism map00270Cysteine and methionine metabolism map00300Lysine biosynthesis map00340Histidine metabolism map00410beta-Alanine metabolism map00460Cyanoamino acid metabolism map00760Nicotinate and nicotinamide metabolism map00770Pantothenate and CoA biosynthesis map00970Amin…	map00220 map00250 map00260 map00270 map00300 map00340 map00410 map00460 map00760 map00770 map00970 map01064 map01210 map01230 map02010	133.038	133.103	C4H7NO4	Amino acids
22.32	199	0.223473	wt_7dpi: mock vs For	RT22,32	RT22,32	RT22,32	n/a	n/a	n/a	n/a	n/a	n/a	n/a	n/a	n/a	n/a
31.68	433	0.23715	wt_7dpi: mock vs For	RT31,68	RT31,68	RT31,68	n/a	n/a	n/a	n/a	n/a	n/a	n/a	n/a	n/a	n/a
21.56	117	0.310869	wt_7dpi: mock vs For	RT21.56	RT21.56	RT21.56	n/a	n/a	n/a	n/a	n/a	n/a	n/a	n/a	n/a	n/a
21.63	159	0.377314	wt_7dpi: mock vs For	RT21,63	RT21,63	RT21,63	n/a	n/a	n/a	n/a	n/a	n/a	n/a	n/a	n/a	n/a
37.13	249	0.412987	wt_7dpi: mock vs For	RT37,13	RT37,13	RT37,13	n/a	n/a	n/a	n/a	n/a	n/a	n/a	n/a	n/a	n/a
30.42	189	0.453134	wt_7dpi: mock vs For	RT30,42(Carbohydrate)	RT30,42(Carbohydrate)	RT30,42(Carbohydrate)	n/a	n/a	n/a	n/a	n/a	n/a	n/a	n/a	n/a	Carbohydrates
14.75	278	0.539023	wt_7dpi: mock vs For	Carbamic acid	Carbamic acid (3TMS)	Carbamate; Aminoformic acid	C01563	A116008	277	463-77-4 302-11-4	map00240Pyrimidine metabolism map00910Nitrogen metabolism	map00240 _map00910	61.0164	61.04	CH3NO2	Carboxylic acids
32.01	414	0.588096	wt_7dpi: mock vs For	RT32,01	RT32,01	RT32,01	n/a	n/a	n/a	n/a	n/a	n/a	n/a	n/a	n/a	n/a
35.83	73	0.606114	wt_7dpi: mock vs For	Linoleic acid	Linoleic acid (1TMS)	Linoleate; (9Z,12Z)-Octadecadienoic acid; 9-cis,12-cis-Octadecadienoate; 9-cis,12-cis-Octadecadienoic acid	C01595	A221003	5280450	60-33-3	map00591Linoleic acid metabolism map01040Biosynthesis of unsaturated fatty acids map01060Biosynthesis of plant secondary metabolites	map00591 map01040 map01060	280.24	280.445	C18H32O2	Fatty acyls; Fatty acids and conjugates
11.81	86	0.639393	wt_7dpi: mock vs For	L-Leucine	L-Leucine (1TMS)	L-Leucine; 2-Amino-4-methylvaleric acid; (2S)-alpha-2-Amino-4-methylvaleric acid; (2S)-alpha-Leucine	C00123	A129002	3423	61-90-5	map00280Valine, leucine and isoleucine degradation map00290Valine, leucine and isoleucine biosynthesis map00966;Glucosinolate biosynthesis map00970Aminoacyl-tRNA biosynthesis map01065Biosynthesis of alkaloids derived from histidine and purine map012102-Oxocarboxylic acid metabolism map01230Biosynthesis of amino acids map02010ABC transporters	map00280 map00290 map00966 map00970 map01065 map01210 map01230 map02010	131.095	131.095	C6H13NO2	Amino acids
15.06	201	0.646459	wt_7dpi: mock vs For	Octanoic acid	Octanoic acid (TMS)	Caprylic acid; Octylic acid	C06423	A127006	379	124-07-2	map00061Fatty acid biosynthesis map01060Biosynthesis of plant secondary metabolites map01066Biosynthesis of alkaloids derived from terpenoid and polyketide	map00061 map01060 map01066	144.115	144.211	C8H16O2	Fatty acyls; Fatty acids and conjugates
20.54	255	0.659312	wt_7dpi: mock vs For	RT20,54	RT20,54	RT20,54	n/a	n/a	n/a	n/a	n/a	n/a	n/a	n/a	n/a	n/a
36.06	339	0.663262	wt_7dpi: mock vs For	Oleic acid	Oleic acid (1TMS)	(9Z)-Octadecenoic acid; (Z)-Octadec-9-enoic acid; Oleate	C00712	A222001	445639	112-80-1	map00061Fatty acid biosynthesis map00073Cutin, suberine and wax biosynthesis map01040Biosynthesis of unsaturated fatty acids map01060Biosynthesis of plant secondary metabolites	map00061 map00073 map01040 map01060	282.256	282.461	C18H34O2	Fatty acyls; Fatty acids and conjugates
33.85	311	0.712941	wt_7dpi: mock vs For	RT33,85(Fatty acid)	RT33,85(Fatty acid)	RT33,85(Fatty acid)	n/a	n/a	n/a	n/a	n/a	n/a	n/a	n/a	n/a	Fatty acid
46.16	202	0.721939	wt_7dpi: mock vs For	RT46,16(Amino acid)	RT46,16(Amino acid)	RT46,16(Amino acid)	n/a	n/a	n/a	n/a	n/a	n/a	n/a	n/a	n/a	Amino acids
34.56	204	0.725929	wt_7dpi: mock vs For	RT34,56(Carbohydrate)	RT34,56(Carbohydrate)	RT34,56(Carbohydrate)	n/a	n/a	n/a	n/a	n/a	n/a	n/a	n/a	n/a	Carbohydrates
45.54	361	0.732483	wt_7dpi: mock vs For	Sucrose	Sucrose (8TMS)	Cane sugar; Saccharose; 1-alpha-D-Glucopyranosyl-2-beta-D-fructofuranoside	C00089	A264001	632328	19159-25-2	map00052 Galactose metabolismmap00500 Starch and sucrose metabolismmap01100 Metabolic pathwaysmap02010 ABC transportersmap02060 Phosphotransferase system (PTS)	map00052 map00500 map01100 map02010 map02060	342.116	342.297	C12H22O11	Carbohydrates and carbohydrate conjugates
26.28	217	0.747956	wt_7dpi: mock vs For	D-Fructose	D-Fructose (1MEOX, 5TMS)	Levulose; Fruit sugar; D-arabino-Hexulose	C00095	A187002	439163	57-48-7	map00051Fructose and mannose metabolism map00052Galactose metabolism map00500Starch and sucrose metabolism map01120Microbial metabolism in diverse environments map02010ABC transporters	map00051 map00052 map00500 map01120 map02010	180.063	180.156	C6H12O6	Carbohydrates
26.23	345	0.7519	wt_7dpi: mock vs For	RT26,23	RT26,23	RT26,23	n/a	n/a	n/a	n/a	n/a	n/a	n/a	n/a	n/a	n/a
40.06	318	0.752395	wt_7dpi: mock vs For	D-Myo-inositol phosphate	D-myo-Inositol 1,3,5,6-5P (7TMS)	D-myo-Inositol 1,3,4,5,6-pentakisphosphate; Inositol 1,3,4,5,6-pentakisphosphate	C01284	n/a	439468	20298-95-7	map00562Inositol phosphate metabolism map01100Metabolic pathways map04070Phosphatidylinositol signaling system	map00562 map01100 map04070	579.895	580.055	C6H17O21P5	Carbohydrates; Phosphoric acid derivatives
39.97	204	0.78621	wt_7dpi: mock vs For	RT39,97(Carbohydrate)	RT39,97(Carbohydrate)	RT39,97(Carbohydrate)	n/a	n/a	n/a	n/a	n/a	n/a	n/a	n/a	n/a	Carbohydrates
24.85	257	0.818898	wt_7dpi: mock vs For	Lauric acid	Lauric acid (1TMS)	Dodecanoic acid; Dodecanoate; Dodecylcarboxylate; Lauric acid	C02679	A166003	3893	55520-95-1	map00061Fatty acid biosynthesis map01100Metabolic pathways	map00061 map01100	200.178	200.318	C12H24O2	Fatty acyls; Fatty acids and conjugates
32.39	204	0.900398	wt_7dpi: mock vs For	RT32,39(Carbohydrate)	RT32,39(Carbohydrate)	RT32,39(Carbohydrate)	n/a	n/a	n/a	n/a	n/a	n/a	n/a	n/a	n/a	Carbohydrates
29.26	82	0.90985	wt_7dpi: mock vs For	RT29,26	RT29,26	RT29,26	n/a	n/a	n/a	n/a	n/a	n/a	n/a	n/a	n/a	n/a
30.82	244	0.963439	wt_7dpi: mock vs For	RT30,82	RT30,82	RT30,82	n/a	n/a	n/a	n/a	n/a	n/a	n/a	n/a	n/a	n/a
27.77	156	1.00057	wt_7dpi: mock vs For	L-Glutamine	L-Glutamine (3TMS)	L-2-Aminoglutaramic acid	C00064	A178001	5961	56-85-9	map00220Arginine biosynthesis map00230Purine metabolism map00240Pyrimidine metabolism map00250Alanine, aspartate and glutamate metabolism map00471D-Glutamine and D-glutamate metabolism map00630Glyoxylate and dicarboxylate metabolism map00910Nitrogen metabolism map00970Aminoacyl-tRNA biosynthesis map01060Biosynthesis of plant secondary metabolites map01100Metabolic pathways map01120Microbial metab…	map00220 _Arginine biosynthesis_map00230 _Purine metabolism_map00240 _map00250 _map00471 _map00630_map00910 _map00970 _map01060 _map01100 _map01120 _map01230 _map02010 _map02020 _map04724 _map04727 _map04964 _map04974 _map04978 _map05230	146.069	146.145	C5H10N2O3	Amino acids
28.15	217	1.21424	wt_7dpi: mock vs For	RT28,15(Carbohydrate)	RT28,15(Carbohydrate)	RT28,15(Carbohydrate)	n/a	n/a	n/a	n/a	n/a	n/a	n/a	n/a	n/a	Carbohydrates
28.75	204	1.2506	wt_7dpi: mock vs For	Shikimic Acid	Shikimic Acid (4TMS)	Shikimate; 3,4,5-Trihydroxy-1-cyclohexenecarboxylic acid	C00493	A181002	8742	55520-78-0	map00400Phenylalanine, tyrosine and tryptophan biosynthesismap01060Biosynthesis of plant secondary metabolites map01061Biosynthesis of phenylpropanoid map01063Biosynthesis of alkaloids derived from shikimate pathway map01070Biosynthesis of plant hormones map01100Metabolic pathways map01110Biosynthesis of secondary metabolites map01130Biosynthesis of antibiotics map01230Biosynthesis of amino acids	map00400 map01060 map01061 map01063 map01070 map01100 map01110 map01130 map01230	174.053	174.151	C7H10O5	Carboxylic acids
12.73	241	1.32557	wt_7dpi: mock vs For	Phosphoric acid, monomethyl ester	Phosphoric acid, monomethyl ester (2TMS)	Methyl dihydrogen phosphate	n/a	A119001	13130	812-00-0	n/a	n/a	111.993	112.021	CH5O4P	Phosphoric acid derivatives
40.19	204	1.3769	wt_7dpi: mock vs For	RT40,19 (Carbohydrate)	RT40,19 (Carbohydrate)	RT40,19 (Carbohydrate)	n/a	n/a	n/a	n/a	n/a	n/a	n/a	n/a	n/a	Carbohydrates
42.4	204	1.44532	wt_7dpi: mock vs For	RT42,40 (Carbohydrate)	RT42,40 (Carbohydrate)	RT42,40 (Carbohydrate)	n/a	n/a	n/a	n/a	n/a	n/a	n/a	n/a	n/a	Carbohydrates
29.57	217	1.47467	wt_7dpi: mock vs For	RT29,57(Carbohydrate)	RT29,57(Carbohydrate)	RT29,57(Carbohydrate)	n/a	n/a	n/a	n/a	n/a	n/a	n/a	n/a	n/a	Carbohydrates
30.76	319	1.52996	wt_7dpi: mock vs For	D-Glucose	D-Glucose (1 MEOX, 5TMS)	Grape sugar; Dextrose; Glucose; D-Glucopyranose	C00031	A191001	5793	50-99-7	map00010Glycolysis / Gluconeogenesis map00030Pentose phosphate pathway map00052Galactose metabolism map00500Starch and sucrose metabolism map00520Amino sugar and nucleotide sugar metabolism map00521Streptomycin biosynthesis map00524Neomycin, kanamycin and gentamicin biosynthesis map00901Indole alkaloid biosynthesis map01100Metabolic pathways map01110Biosynthesis of secondary metabolites map01130B…	map00010 map00030 map00052 map00500 map00520 map00521 map00524 map00901 map01100 map01110 map01130 map02010 map02020 map02060 map04066 map04068 map04113 map04152 map04742 map04910 map04911 map04917 map04922 map04930 map04931 map04932 map04933 map04973 map04976 map04978 map05111 map05230	180.063	180.156	C6H12O6	Carbohydrates
17.72	215	1.67109	wt_7dpi: mock vs For	Nonanoic acid	Nonanoic acid (1TMS)	Nonanoate; Pelargonic acid	C01601	A138003	8158	112-05-0	n/a	n/a	158.131	158.238	C9H18O2	Fatty acyls; Fatty acids and conjugates
29.14	204	1.75517	wt_7dpi: mock vs For	RT29,14(Carbohydrate)	RT29,14(Carbohydrate)	RT29,14(Carbohydrate)	n/a	n/a	n/a	n/a	n/a	n/a	n/a	n/a	n/a	Carbohydrate
31.06	303	1.88436	wt_7dpi: mock vs For	RT31,06	RT31,06	RT31,06	n/a	n/a	n/a	n/a	n/a	n/a	n/a	n/a	n/a	n/a
14.48	179	1.95199	wt_7dpi: mock vs For	Benzoic acid	Benzoic acid (1TMS)	Benzoate; Benzenecarboxylic acid; Phenylformic acid; Dracylic acid	C00180	A128003	243	65-85-0	map00360Phenylalanine metabolism map00362Benzoate degradation map00621Dioxin degradation map00623Toluene degradation map00627Aminobenzoate degradation map01063Biosynthesis of alkaloids derived from shikimate pathway map01110Biosynthesis of secondary metabolites map01120Microbial metabolism in diverse environments map01220Degradation of aromatic compounds	map00360 _map00362 _map00621 _map00623 _map00627 _map01063 _map01110 _map01120 _map01220	122.037	122.121	C7H6O2	Carboxylic acids
35.93	339	1.961	wt_7dpi: mock vs For	Oleic acid	Oleic acid (1TMS)	(9Z)-Octadecenoic acid; (Z)-Octadec-9-enoic acid; Oleate	C00712	A222001	445639	112-80-1	map00061Fatty acid biosynthesis map00073Cutin, suberine and wax biosynthesis map01040Biosynthesis of unsaturated fatty acids map01060Biosynthesis of plant secondary metabolites	map00061 map00073 map01040 map01060	282.256	282.461	C18H34O2	Fatty acyls; Fatty acids and conjugates
32.2	361	2.02152	wt_7dpi: mock vs For	RT32,20	RT32,20	RT32,20	n/a	n/a	n/a	n/a	n/a	n/a	n/a	n/a	n/a	n/a
13.81	228	2.08023	wt_7dpi: mock vs For	RT13,81	RT13,81	RT13,81	n/a	n/a	n/a	n/a	n/a	n/a	n/a	n/a	n/a	n/a
25.07	73	2.25169	wt_7dpi: mock vs For	RT25,07	RT25,07	RT25,07	n/a	n/a	n/a	n/a	n/a	n/a	n/a	n/a	n/a	n/a
30.52	303	2.40585	wt_7dpi: mock vs For	RT30,52	RT30,52	RT30,52	n/a	n/a	n/a	n/a	n/a	n/a	n/a	n/a	n/a	n/a
17.09	184	3.0037	wt_7dpi: mock vs For	L-Ornithine	L-Ornithine (3TMS)	(S)-2,5-Diaminovaleric acid; (S)-2,5-Diaminopentanoic acid; (S)-2,5-Diaminopentanoate	C00077	A162001	6262	70-26-8	map00220Arginine biosynthesis map00330Arginine and proline metabolism map00472D-Arginine and D-ornithine metabolism map00480Glutathione metabolism map01060Biosynthesis of plant secondary metabolites map01064Biosynthesis of alkaloids derived from ornithine, lysine and nicotinic acid map01100Metabolic pathways map01110Biosynthesis of secondary metabolites map01130Biosynthesis of antibiotics_map0121…	map00220 map00330 map00472 map00480 map01060 map01064 map01100 map01110 map01130 map01210 map01230 map02010	132.09	132.161	C5H12N2O2	Amino acids
28.54	73	3.01054	wt_7dpi: mock vs For	RT28,54(Sugar acid)	RT28,54(Sugar acid)	RT28,54(Sugar acid)	n/a	n/a	n/a	n/a	n/a	n/a	n/a	n/a	n/a	Sugar acid
15.73	147	3.4363	wt_7dpi: mock vs For	Glycerol	Glycerol (3TMS)	Glycerin; 1,2,3-Trihydroxypropane; 1,2,3-Propanetriol	C00116	A129003	753	56-81-5	map00040Pentose and glucuronate interconversions map00052Galactose metabolism map00561Glycerolipid metabolism map02010ABC transporters	map00040 map00052 map00561 map02010	92.0473	92.0938	C3H8O3	Carbohydrates; Carbohydrate derivatives; Sugar alcohols
23.61	147	3.72195	wt_7dpi: mock vs For	RT23,61	RT23,61	RT23,61	n/a	n/a	n/a	n/a	n/a	n/a	n/a	n/a	n/a	n/a
38	204	3.97218	wt_7dpi: mock vs For	RT38,00	RT38,00	RT38,00	n/a	n/a	n/a	n/a	n/a	n/a	n/a	n/a	n/a	n/a
32.86	313	3.97907	wt_7dpi: mock vs For	Palmitic acid	Palmitic acid (1TMS)	Hexadecanoic acid; Hexadecanoate; Hexadecylic acid; Palmitate; Cetylic acid	C00249	A205001	985	57-10-3	map00061Fatty acid biosynthesis_map00062Fatty acid elongation_map00071Fatty acid degradation_map00073Cutin, suberine and wax biosynthesis_map01040Biosynthesis of unsaturated fatty acids_map01060Biosynthesis of plant secondary metabolites_map01212Fatty acid metabolism	map00061 map00062 map00071 map00073 map01040 map01060 map01212	256.24	256.424	C16H32O2	Fatty acyls; Fatty acids and conjugates
30.66	303	4.11227	wt_7dpi: mock vs For	RT30,66 (Carbohydrate)	RT30,66 (Carbohydrate)	RT30,66 (Carbohydrate)	n/a	n/a	n/a	n/a	n/a	n/a	n/a	n/a	n/a	Carbohydrates
28.84	73	4.30662	wt_7dpi: mock vs For	RT28,84	RT28,84	RT28,84	n/a	n/a	n/a	n/a	n/a	n/a	n/a	n/a	n/a	n/a
15.62	299	5.3827	wt_7dpi: mock vs For	Phosphoric acid	Phosphoric acid (3TMS)	Orthophosphate; Phosphate; Orthophosphoric acid	C00009	A129001	1004	7664-38-2	map00190Oxidative phosphorylation map00195Photosynthesis map00550Peptidoglycan biosynthesis map02010ABC transporters	map00190 map00195map00550 map02010	97.9769	97.9952	H3PO4	Phosphoric acid derivatives; Phosphoric acid
29.75	204	7.16594	wt_7dpi: mock vs For	RT29,75(Carbohydrate)	RT29,75(Carbohydrate)	RT29,75(Carbohydrate)	n/a	n/a	n/a	n/a	n/a	n/a	n/a	n/a	n/a	Carbohydrates
35.26	143	8.41201	wt_7dpi: mock vs For	Phytol	Phytol (1TMS)	2-Hexadecen-1-ol, 3,7,11,15-tetramethyl ; Phytol; 3,7,11,15-TETRAMETHYL-2-HEXADECEN-1-OL; 7541-49-3; 3,7,11,15-Tetramethylhexadec-2-en-1-ol	C01389	A217006	5366244	150-86-7	R05618 R09068 R10659	R05618 R09068 R10659	296.308	296.531	C20H40O	Terpenoids; Diterpenoids
30.92	205	8.44515	wt_7dpi: mock vs For	RT30,92 (Carbohydrate)	RT30,92 (Carbohydrate)	RT30,92 (Carbohydrate)	n/a	n/a	n/a	n/a	n/a	n/a	n/a	n/a	n/a	Carbohydrates
30.47	217	13.6983	wt_7dpi: mock vs For	D-Fructose	D-Fructose (1MEOX, 5TMS)	Levulose; Fruit sugar; D-arabino-Hexulose	C00095	A187002	439163	57-48-7	map00051Fructose and mannose metabolism map00052Galactose metabolism map00500Starch and sucrose metabolism map01120Microbial metabolism in diverse environments map02010ABC transporters	map00051 map00052 map00500 map01120 map02010	180.063	180.156	C6H12O6	Carbohydrates
30.25	73	14.3414	wt_7dpi: mock vs For	D-Fructose	D-Fructose (1MEOX, 5TMS)	Levulose; Fruit sugar; D-arabino-Hexulose	C00095	A188004	439163	57-48-7	map00051Fructose and mannose metabolism map00052Galactose metabolism map00500Starch and sucrose metabolism map01100Metabolic pathways map01120Microbial metabolism in diverse environments map02010ABC transporters map02060Phosphotransferase system (PTS) map04742Taste transduction map04931Insulin resistance map04973Carbohydrate digestion and absorption	map00051 map00052 map00500 map01100 map01120 map02010 map02060 map04742 map04931 map04973	180.063	180.156	C6H12O6	Carbohydrates
43.93	361	24.103	wt_7dpi: mock vs For	a,a-Trehalose	a,a-Trehalose (8TMS)	alpha,alpha-Trehalose;_alpha,alpha'-Trehalose;_Trehalose	C01083	A274002	521102	99-20-7	map00500Starch and sucrose metabolism map01100Metabolic pathways map01110Biosynthesis of secondary metabolites map02010ABC transporters map02060Phosphotransferase system (PTS)	map00500 map02010 map02060	342.116	342.297	C12H22O11	Carbohydrates; Disaccharides
31.46	204	-17.1468	bam3_7dpi: mock vs For	RT31,46 (Carbohydrate)	RT31,46 (Carbohydrate)	RT31,46 (Carbohydrate)	n/a	n/a	n/a	n/a	n/a	n/a	n/a	n/a	n/a	Carbohydrates; Carbohydrate derivatives; Sugar alcohols
30.76	319	-15.46	bam3_7dpi: mock vs For	D-Glucose	D-Glucose (1 MEOX, 5TMS)	Grape sugar; Dextrose; Glucose; D-Glucopyranose	C00031	A191001	5793	50-99-7	map00010Glycolysis / Gluconeogenesis map00030Pentose phosphate pathway map00052Galactose metabolism map00500Starch and sucrose metabolism map00520Amino sugar and nucleotide sugar metabolism map00521Streptomycin biosynthesis map00524Neomycin, kanamycin and gentamicin biosynthesis map00901Indole alkaloid biosynthesis map01100Metabolic pathways map01110Biosynthesis of secondary metabolites map01130B…	map00010 map00030 map00052 map00500 map00520 map00521 map00524 map00901 map01100 map01110 map01130 map02010 map02020 map02060 map04066 map04068 map04113 map04152 map04742 map04910 map04911 map04917 map04922 map04930 map04931 map04932 map04933 map04973 map04976 map04978 map05111 map05230	180.063	180.156	C6H12O6	Carbohydrates
36.4	341	-12.0321	bam3_7dpi: mock vs For	Stearic acid	Stearic acid (1TMS)	Octadecanoic acid; Stearate	C01530	A225002	5281	57-11-4	map00061Fatty acid biosynthesis map01040Biosynthesis of unsaturated fatty acids map01060Biosynthesis of plant secondary metabolites	map00061 map01040 map01060	284.272	284.477	C18H36O2	Fatty acyls; Fatty acids and conjugates
31.31	73	-9.19348	bam3_7dpi: mock vs For	RT31,31 (Carbohydrate)	RT31,31 (Carbohydrate)	RT31,31 (Carbohydrate)	n/a	n/a	n/a	n/a	n/a	n/a	n/a	n/a	n/a	Carbohydrates
29.45	73	-8.54265	bam3_7dpi: mock vs For	2-Ketoglutaric acid	2-Ketoglutaric acid (2TMS)	Oxoglutarate: a-Ketoglutaric acid: 2-oxo-1,5-Pentanedioate	C00026	A158004	51	328-50-7	map00020Citrate cycle (TCA cycle) map00040Pentose and glucuronate interconversions map00053Ascorbate and aldarate metabolism map00220Arginine biosynthesis map00250Alanine, aspartate and glutamate metabolism map00300Lysine biosynthesis map00340Histidine metabolism map00365Furfural degradation map00430Taurine and hypotaurine metabolism map00471D-Glutamine and D-glutamate metabolism map00630Glyoxyla…	map00020 _map00040 _map00053 _map00220 _map00250 _map00300 _map00340 _map00365 _map00430 _map00471 _map00630 _map00650 _map00660 _map00720 _map01060 _map01061 _map01062 _map01063 _map01064 _map01065 _map01066 _map01070 _map01100 _map01110 _map01120 _map01130 _map01200 _map01210 _map01230 map04066 _map04727 _map04922 _map04964 _map04976 _map05230	146.021	146.098	C5H6O5	Carboxylic acids
43.93	361	-7.3469	bam3_7dpi: mock vs For	a,a-Trehalose	a,a-Trehalose (8TMS)	alpha,alpha-Trehalose;_alpha,alpha'-Trehalose;_Trehalose	C01083	A274002	521102	99-20-7	map00500Starch and sucrose metabolism map01100Metabolic pathways map01110Biosynthesis of secondary metabolites map02010ABC transporters map02060Phosphotransferase system (PTS)	map00500 map02010 map02060	342.116	342.297	C12H22O11	Carbohydrates; Disaccharides
17.49	245	-6.44449	bam3_7dpi: mock vs For	Fumaric acid	Fumaric acid (2TMS)	Fumarate; trans-Butenedioic acid	C00122	A137001	444972	110-17-8	map00020Citrate cycle (TCA cycle) map00190Oxidative phosphorylation map00220Arginine biosynthesis map00250Alanine, aspartate and glutamate metabolism map00350Tyrosine metabolism map00360Phenylalanine metabolism map00620Pyruvate metabolism map00643Styrene degradation map00650Butanoate metabolism map00720Carbon fixation pathways in prokaryotes map00760Nicotinate and nicotinamide metabolism map01060…	map00020 map00190 map00220 map00250 map00350 map00360 map00620 map00643 map00650 map00720 map00760 map01060 map01061 map01062 map01063 map01064 map01065 map01066 map01070 map01110 map01120 map01130 map01200	116.011	116.072	C4H4O4	Carboxylic acids
30.47	217	-6.07637	bam3_7dpi: mock vs For	D-Fructose	D-Fructose (1MEOX, 5TMS)	Levulose; Fruit sugar; D-arabino-Hexulose	C00095	A187002	439163	57-48-7	map00051Fructose and mannose metabolism map00052Galactose metabolism map00500Starch and sucrose metabolism map01120Microbial metabolism in diverse environments map02010ABC transporters	map00051 map00052 map00500 map01120 map02010	180.063	180.156	C6H12O6	Carbohydrates
17.09	184	-6.0709	bam3_7dpi: mock vs For	L-Ornithine	L-Ornithine (3TMS)	(S)-2,5-Diaminovaleric acid; (S)-2,5-Diaminopentanoic acid; (S)-2,5-Diaminopentanoate	C00077	A162001	6262	70-26-8	map00220Arginine biosynthesis map00330Arginine and proline metabolism map00472D-Arginine and D-ornithine metabolism map00480Glutathione metabolism map01060Biosynthesis of plant secondary metabolites map01064Biosynthesis of alkaloids derived from ornithine, lysine and nicotinic acid map01100Metabolic pathways map01110Biosynthesis of secondary metabolites map01130Biosynthesis of antibiotics_map0121…	map00220 map00330 map00472 map00480 map01060 map01064 map01100 map01110 map01130 map01210 map01230 map02010	132.09	132.161	C5H12N2O2	Amino acids
31.09	319	-3.78297	bam3_7dpi: mock vs For	D-Glucose	D-Glucose (1MEOX, 5TMS)	Grape sugar; Dextrose; Glucose; D-Glucopyranose	C00031	A191001	5793	50-99-7	map00010Glycolysis / Gluconeogenesis map00030Pentose phosphate pathway map00052Galactose metabolism map00500Starch and sucrose metabolism map00520Amino sugar and nucleotide sugar metabolism map00524Neomycin, kanamycin and gentamicin biosynthesis map00901Indole alkaloid biosynthesis map01110Biosynthesis of secondary metabolites map02010ABC transporters	map00010 map00030 map00052 map00500 map00520 map00524 map00901 map01110 map02010	180.063	180.156	C6H12O6	Carbohydrates
29.96	73	-3.3375	bam3_7dpi: mock vs For	RT29,96 (Carboxylic acid)	RT29,96 (Carboxylic acid)	RT29,96 (Carboxylic acid)	n/a	n/a	n/a	n/a	n/a	n/a	n/a	n/a	n/a	Carboxylic acids
28.84	73	-2.98945	bam3_7dpi: mock vs For	RT28,84	RT28,84	RT28,84	n/a	n/a	n/a	n/a	n/a	n/a	n/a	n/a	n/a	n/a
15.73	147	-2.8184	bam3_7dpi: mock vs For	Glycerol	Glycerol (3TMS)	Glycerin; 1,2,3-Trihydroxypropane; 1,2,3-Propanetriol	C00116	A129003	753	56-81-5	map00040Pentose and glucuronate interconversions map00052Galactose metabolism map00561Glycerolipid metabolism map02010ABC transporters	map00040 map00052 map00561 map02010	92.0473	92.0938	C3H8O3	Carbohydrates; Carbohydrate derivatives; Sugar alcohols
34.29	305	-2.71265	bam3_7dpi: mock vs For	Myo-inositol	Myo-inositol (6TMS)	D-myo-Inositol; 1D-myo-Inositol; L-myo-Inositol; 1L-myo-Inositol; meso-Inositol; Inositol; Dambose; Cyclohexitol; Meat sugar	C00137	A209002	892	87-89-8	map00052Galactose metabolism map00053Ascorbate and aldarate metabolism map00521Streptomycin biosynthesis map00562Inositol phosphate metabolism map01120Microbial metabolism in diverse environments map01130Biosynthesis of antibiotics map02010ABC transporters map04070Phosphatidylinositol signaling system	map00052 map00053 map00521 map00562 map01130 map02010 map04070	180.063	180.156	C6H12O6	Carbohydrates; Carbohydrate derivatives; Sugar alcohols
41.78	204	-2.50298	bam3_7dpi: mock vs For	RT41,78 (Carbohydrate)	RT41,78 (Carbohydrate)	RT41,78 (Carbohydrate)	n/a	n/a	n/a	n/a	n/a	n/a	n/a	n/a	n/a	Carbohydrates
27.77	156	-2.20539	bam3_7dpi: mock vs For	L-Glutamine	L-Glutamine (3TMS)	L-2-Aminoglutaramic acid	C00064	A178001	5961	56-85-9	map00220Arginine biosynthesis map00230Purine metabolism map00240Pyrimidine metabolism map00250Alanine, aspartate and glutamate metabolism map00471D-Glutamine and D-glutamate metabolism map00630Glyoxylate and dicarboxylate metabolism map00910Nitrogen metabolism map00970Aminoacyl-tRNA biosynthesis map01060Biosynthesis of plant secondary metabolites map01100Metabolic pathways map01120Microbial metab…	map00220 _Arginine biosynthesis_map00230 _Purine metabolism_map00240 _map00250 _map00471 _map00630_map00910 _map00970 _map01060 _map01100 _map01120 _map01230 _map02010 _map02020 _map04724 _map04727 _map04964 _map04974 _map04978 _map05230	146.069	146.145	C5H10N2O3	Amino acids
28.75	204	-2.10554	bam3_7dpi: mock vs For	Shikimic Acid	Shikimic Acid (4TMS)	Shikimate; 3,4,5-Trihydroxy-1-cyclohexenecarboxylic acid	C00493	A181002	8742	55520-78-0	map00400Phenylalanine, tyrosine and tryptophan biosynthesismap01060Biosynthesis of plant secondary metabolites map01061Biosynthesis of phenylpropanoid map01063Biosynthesis of alkaloids derived from shikimate pathway map01070Biosynthesis of plant hormones map01100Metabolic pathways map01110Biosynthesis of secondary metabolites map01130Biosynthesis of antibiotics map01230Biosynthesis of amino acids	map00400 map01060 map01061 map01063 map01070 map01100 map01110 map01130 map01230	174.053	174.151	C7H10O5	Carboxylic acids
31.85	73	-1.88493	bam3_7dpi: mock vs For	RT31,85(Carbohydrate)	RT31,85(Carbohydrate)	RT31,85(Carbohydrate)	n/a	n/a	n/a	n/a	n/a	n/a	n/a	n/a	n/a	Carbohydrates
27.89	73	-1.78846	bam3_7dpi: mock vs For	RT27,89	RT27,89	RT27,89	n/a	n/a	n/a	n/a	n/a	n/a	n/a	n/a	n/a	n/a
21.72	73	-1.65101	bam3_7dpi: mock vs For	RT21,72	RT21,72	RT21,72	n/a	n/a	n/a	n/a	n/a	n/a	n/a	n/a	n/a	n/a
22.18	174	-1.61363	bam3_7dpi: mock vs For	GABA	GABA (3TMS)	4-Aminobutanoate; 4-Aminobutanoic acid; 4-Aminobutyrate; 4-Aminobutyric acid; gamma-Aminobutyric acid; GABA	C00334	A153003	119	56-12-2	map00250Alanine, aspartate and glutamate metabolism map00330Arginine and proline metabolism map00410beta-Alanine metabolism map00650Butanoate metabolism map00760Nicotinate and nicotinamide metabolism	map00250 map00330 map00410 map00650 map00760	103.063	103.12	C4H9NO2	Amino acids
28.47	73	-1.60337	bam3_7dpi: mock vs For	RT28,47	RT28,47	RT28,47	n/a	n/a	n/a	n/a	n/a	n/a	n/a	n/a	n/a	n/a
34.84	319	-1.51829	bam3_7dpi: mock vs For	Sedoheptulose	Sedoheptulose (MEOX, 6TMS)	D-altro-Heptulose; D-Sedoheptulose; Volemulose	C02076	n/a	439645	3019-74-7	map00710Carbon fixation in photosynthetic organisms	map00710	210.182	210.074	C7H14O7	Carbohydrates
28.54	73	-1.50238	bam3_7dpi: mock vs For	RT28,54(Sugar acid)	RT28,54(Sugar acid)	RT28,54(Sugar acid)	n/a	n/a	n/a	n/a	n/a	n/a	n/a	n/a	n/a	Sugar acid
29.53	228	-1.29605	bam3_7dpi: mock vs For	1H-Indole-3-acetonitrile, 1-(trimethylsilyl)-	1H-Indole-3-acetonitrile (1TMS)	3-Indoleacetonitrile; Indol-3-ylacetonitrile; Indole-3-acetonitrile; (Indol-3-yl)acetonitrile	C02938	n/a	351795	771-51-7	map00380 Tryptophan metabolism	map00380	156.069	156.184	C02938	Alkaloids; Indole alkaloids
27.82	357	-1.27683	bam3_7dpi: mock vs For	Glycerol-3-phosphate	Glycerol-3-phosphate (4TMS)	DL-Glycerol 1-phosphate; Glycerol 1-phosphate; Glycerol-3-phosphate; rac-Glycerol 1-phosphate; DL-Glyceryl 1-phosphate; DL-Glycerol 3-phosphate	C00093	A177002	754	57-03-4	map00561Glycerolipid metabolism map00564Glycerophospholipid metabolism map01100Metabolic pathwaysmap01110Biosynthesis of secondary metabolites map02010ABC transporters map05231Choline metabolism in cancer	map00561 map00564 map01100 map01110 map02010 map05231	172.014	172.074	C3H9O6P	Carbohydrates; Carbohydrates; Carbohydrate derivatives; Carbohydrate phosphates
12.51	86	-1.26841	bam3_7dpi: mock vs For	L-Isoleucine	L-Isoleucine (1TMS)	2-Amino-3-methylvaleric acid	C00407	A119002	6306	73-32-5	map00280 Valine leucine and isoleucine degradationmap00290 Valine leucine and isoleucine biosynthesismap00460 Cyanoamino acid metabolismmap00960 Tropane piperidine and pyridine alkaloid biosynthesismap00966 Glucosinolate biosynthesismap00970 Aminoacyl-tRNA biosynthesismap01110 Biosynthesis of secondary metabolitesmap01210 2-Oxocarboxylic acid metabolismmap01230 biosynthesis of amino acidsmap02010…	map00280 map00290 map00460 map00960 map00966 map00970 map01210 map02010 map04974 map04978	131.095	131.173	C6H13NO2	Amino acids
30.52	303	-1.20716	bam3_7dpi: mock vs For	RT30,52	RT30,52	RT30,52	n/a	n/a	n/a	n/a	n/a	n/a	n/a	n/a	n/a	n/a
31.06	303	-1.19833	bam3_7dpi: mock vs For	RT31,06	RT31,06	RT31,06	n/a	n/a	n/a	n/a	n/a	n/a	n/a	n/a	n/a	n/a
30.34	307	-1.16946	bam3_7dpi: mock vs For	RT30.34 (Sugar acid)	RT30.34 (Sugar acid)	RT30.34 (Sugar acid)	n/a	n/a	n/a	n/a	n/a	n/a	n/a	n/a	n/a	Carbohydrates
23.35	292	-1.10508	bam3_7dpi: mock vs For	Erythronic acid	Erythronic acid (4TMS)	Erythronic acid; D-erythronic acid; (2R,3R)-2,3,4-trihydroxybutanoic acid; Erythronate; 2,3,4-trihydroxybutanoate	n/a	A154001	2781043	13752-84-6	n/a	n/a	136.037	136.103	C4H8O5	Fatty acyls; Fatty acids and conjugates; Carboxylic acids
35.26	143	-1.09156	bam3_7dpi: mock vs For	Phytol	Phytol (1TMS)	2-Hexadecen-1-ol, 3,7,11,15-tetramethyl ; Phytol; 3,7,11,15-TETRAMETHYL-2-HEXADECEN-1-OL; 7541-49-3; 3,7,11,15-Tetramethylhexadec-2-en-1-ol	C01389	A217006	5366244	150-86-7	R05618 R09068 R10659	R05618 R09068 R10659	296.308	296.531	C20H40O	Terpenoids; Diterpenoids
17.72	215	-1.04651	bam3_7dpi: mock vs For	Nonanoic acid	Nonanoic acid (1TMS)	Nonanoate; Pelargonic acid	C01601	A138003	8158	112-05-0	n/a	n/a	158.131	158.238	C9H18O2	Fatty acyls; Fatty acids and conjugates
34.08	204	-0.969678	bam3_7dpi: mock vs For	RT34,08(Carbohydrate)	RT34,08(Carbohydrate)	RT34,08(Carbohydrate)	n/a	n/a	n/a	n/a	n/a	n/a	n/a	n/a	n/a	Carbohydrates
31.68	433	-0.934699	bam3_7dpi: mock vs For	RT31,68	RT31,68	RT31,68	n/a	n/a	n/a	n/a	n/a	n/a	n/a	n/a	n/a	n/a
38	204	-0.799804	bam3_7dpi: mock vs For	RT38,00	RT38,00	RT38,00	n/a	n/a	n/a	n/a	n/a	n/a	n/a	n/a	n/a	n/a
26.11	73	-0.711268	bam3_7dpi: mock vs For	D-Fructose	D-Fructose (1MEOX, 5TMS)	Levulose; Fruit sugar; D-arabino-Hexulose	C00095	A187002	439163	57-48-7	map00051Fructose and mannose metabolism map00052Galactose metabolism map00500Starch and sucrose metabolism map01120Microbial metabolism in diverse environments map02010ABC transporters	map00051 map00052 map00500 map01120 map02010	180.063	180.156	C6H12O6	Carbohydrates
22.06	217	-0.685774	bam3_7dpi: mock vs For	D-Threitol	D-Threitol (4TMS)	D-Threitol	C16884	A149002	169019	32381-52-5	R08573 R11342	R08573 R11342	122.058	122.12	C4H10O4	Carbohydrates; Carbohydrate derivatives; Sugar alcohols
22.57	130	-0.617583	bam3_7dpi: mock vs For	Indole-3-lactic acid	Indole-3-lactic acid	Indolelactate	C02043	n/a	92904	1821-52-9	map00380 Tryptophan metabolism	map00380	205.074	205.21	C11H11NO3	Alkaloids; Indole alkaloids
30.63	319	-0.573696	bam3_7dpi: mock vs For	RT30,63 (Carbohydrate)	RT30,63 (Carbohydrate)	RT30,63 (Carbohydrate)	n/a	n/a	n/a	n/a	n/a	n/a	n/a	n/a	n/a	Carbohydrates
29.2	316	-0.528295	bam3_7dpi: mock vs For	RT29,20	RT29,20	RT29,20	n/a	n/a	n/a	n/a	n/a	n/a	n/a	n/a	n/a	n/a
17.81	188	-0.492224	bam3_7dpi: mock vs For	L-Asparagine	L-Asparagine (3TMS)	2-Aminosuccinamic acid	C00152	A168001	6267	70-47-3	map00250Alanine, aspartate and glutamate metabolism map00460Cyanoamino acid metabolism map00970Aminoacyl-tRNA biosynthesis map01060Biosynthesis of plant secondary metabolites map01100Metabolic pathways map01110Biosynthesis of secondary metabolites map01230Biosynthesis of amino acids	map00250 map00460 map00970 map01060 map01110 map01230	132.053	132.118	C4H8N2O3	Amino acids
34.56	204	-0.458945	bam3_7dpi: mock vs For	RT34,56(Carbohydrate)	RT34,56(Carbohydrate)	RT34,56(Carbohydrate)	n/a	n/a	n/a	n/a	n/a	n/a	n/a	n/a	n/a	Carbohydrates
25.78	73	-0.445575	bam3_7dpi: mock vs For	D-Fructose	D-Fructose (1MEOX, 5TMS)	Levulose; Fruit sugar; D-arabino-Hexulose	C00095	A187002	439163	57-48-7	map00051Fructose and mannose metabolism map00052Galactose metabolism map00500Starch and sucrose metabolism map01120Microbial metabolism in diverse environments map02010ABC transporters	map00051 map00052 map00500 map01120 map02010	180.063	180.156	C6H12O6	Carbohydrates
27.29	73	-0.438048	bam3_7dpi: mock vs For	RT27,29	RT27,29	RT27,29	n/a	n/a	n/a	n/a	n/a	n/a	n/a	n/a	n/a	n/a
23.8	147	-0.401473	bam3_7dpi: mock vs For	RT23,80 (Carbohydrate)	RT23,80 (Carbohydrate)	RT23,80 (Carbohydrate)	n/a	n/a	n/a	n/a	n/a	n/a	n/a	n/a	n/a	Carbohydrates
36.55	368	-0.378067	bam3_7dpi: mock vs For	Cinnamic acid	Cinnamic acid	trans-Cinnamate; trans-Cinnamic acid; (E)-Cinnamate; (2E)-3-Phenylprop-2-enoate	C00423	n/a	n/a	n/a	n/a	n/a	n/a	n/a	n/a	Carboxylic acids; Phenylpropanoids
28.25	73	-0.345249	bam3_7dpi: mock vs For	RT28,25(Carbohydrate)	RT28,25(Carbohydrate)	RT28,25(Carbohydrate)	n/a	n/a	n/a	n/a	n/a	n/a	n/a	n/a	n/a	Carbohydrates
25.65	73	-0.255627	bam3_7dpi: mock vs For	D-Fructose	D-Fructose (1MEOX, 5TMS)	Levulose; Fruit sugar; D-arabino-Hexulose	C00095	A187002	439163	57-48-7	map00051Fructose and mannose metabolism map00052Galactose metabolism map00500Starch and sucrose metabolism map01120Microbial metabolism in diverse environments map02010ABC transporters	map00051 map00052 map00500 map01120 map02010	180.063	180.156	C6H12O6	Carbohydrates
32.2	361	-0.215345	bam3_7dpi: mock vs For	RT32,20	RT32,20	RT32,20	n/a	n/a	n/a	n/a	n/a	n/a	n/a	n/a	n/a	n/a
33.31	204	-0.214581	bam3_7dpi: mock vs For	D-Glucose	D-Glucose (5TMS)	Grape sugar; Dextrose; Glucose; D-Glucopyranose	C00031	A191001	5793	50-99-7	map00010Glycolysis / Gluconeogenesis map00030Pentose phosphate pathway map00052Galactose metabolism map00500Starch and sucrose metabolism map00520Amino sugar and nucleotide sugar metabolism map00524Neomycin, kanamycin and gentamicin biosynthesis map00901Indole alkaloid biosynthesis map01110Biosynthesis of secondary metabolites map02010ABC transporters	map00010 map00030 map00052 map00500 map00520 map00524 map00901 map01110 map02010	180.063	180.156	C6H12O6	Carbohydrates
42.28	371	-0.211817	bam3_7dpi: mock vs For	Hexadecanoate	Hexadecanoate (2TMS)	Hexadecanoic acid; Hexadecylic acid; Palmitic acid; Palmitate; Cetylic acid	C00249	n/a	985	57-10-3	map00061Fatty acid biosynthesis map00062Fatty acid elongation map00071Fatty acid degradation map00073Cutin, suberine and wax biosynthesis map01040Biosynthesis of unsaturated fatty acids map01060Biosynthesis of plant secondary metabolites map01212Fatty acid metabolism	map00061 map00062 map00071 map00073 map01040 map01060 map01212	256.24	256.424	C16H32O2	Fatty acyls; Fatty acids and conjugates
21.63	159	-0.196173	bam3_7dpi: mock vs For	RT21,63	RT21,63	RT21,63	n/a	n/a	n/a	n/a	n/a	n/a	n/a	n/a	n/a	n/a
13.81	228	-0.17219	bam3_7dpi: mock vs For	RT13,81	RT13,81	RT13,81	n/a	n/a	n/a	n/a	n/a	n/a	n/a	n/a	n/a	n/a
24.39	258	-0.158012	bam3_7dpi: mock vs For	RT24,39	RT24,39	RT24,39	n/a	n/a	n/a	n/a	n/a	n/a	n/a	n/a	n/a	n/a
30.14	172	-0.155731	bam3_7dpi: mock vs For	RT30,14	RT30,14	RT30,14	n/a	n/a	n/a	n/a	n/a	n/a	n/a	n/a	n/a	n/a
27.02	217	-0.152874	bam3_7dpi: mock vs For	Xylitol	Xylitol (5TMS)	Xylitol	C00379	A171001	6912	87-99-0	map00040Pentose and glucuronate interconversions map01100Metabolic pathways map02010ABC transporters	map00040 map01100 map02010	152.068	152.146	C5H12O5	Carbohydrates; Carbohydrate derivatives; Sugar alcohols
29.26	82	-0.133876	bam3_7dpi: mock vs For	RT29,26	RT29,26	RT29,26	n/a	n/a	n/a	n/a	n/a	n/a	n/a	n/a	n/a	n/a
20.54	255	-0.127201	bam3_7dpi: mock vs For	RT20,54	RT20,54	RT20,54	n/a	n/a	n/a	n/a	n/a	n/a	n/a	n/a	n/a	n/a
29.57	217	-0.1151	bam3_7dpi: mock vs For	RT29,57(Carbohydrate)	RT29,57(Carbohydrate)	RT29,57(Carbohydrate)	n/a	n/a	n/a	n/a	n/a	n/a	n/a	n/a	n/a	Carbohydrates
21.34	205	-0.0887174	bam3_7dpi: mock vs For	RT21,34	RT21,34	RT21,34	n/a	n/a	n/a	n/a	n/a	n/a	n/a	n/a	n/a	n/a
40.09	204	-0.0672749	bam3_7dpi: mock vs For	RT40,09 (Carbohydrate)	RT40,09 (Carbohydrate)	RT40,09 (Carbohydrate)	n/a	n/a	n/a	n/a	n/a	n/a	n/a	n/a	n/a	Carbohydrates
23.08	219	-0.0579653	bam3_7dpi: mock vs For	Propanoic acid	Propanoic acid 3TMS	Propanoate; Propionate; Propionic acid	C00163	n/a	1032	38166-00-6	map00640Propanoate metabolism map00642Ethylbenzene degradation map00760Nicotinate and nicotinamide metabolism map01100Metabolic pathways map01120Microbial metabolism in diverse environments map01220Degradation of aromatic compounds map04973Carbohydrate digestion and absorption map04974Protein digestion and absorption	map00640 _map00642 _map00760 _map01100 _map01120 _map01220 _map04973 _map04974	74.0368	74.0785	C3H6O2	Carboxylic acids
24.21	103	-0.00673372	bam3_7dpi: mock vs For	RT24,21	RT24,21	RT24,21	n/a	n/a	n/a	n/a	n/a	n/a	n/a	n/a	n/a	n/a
26.43	204	0	bam3_7dpi: mock vs For	RT26,43 (Carbohydrate)	RT26,43 (Carbohydrate)	RT26,43 (Carbohydrate)	n/a	n/a	n/a	n/a	n/a	n/a	n/a	n/a	n/a	Carbohydrates
32.34	75	0.0495538	bam3_7dpi: mock vs For	Palmitoleic acid	Palmitoleic acid (1TMS)	(9Z)-Hexadecenoic acid; Palmitoleic acid; cis-9-Hexadecenoic acid; (9Z)-Hexadec-9-enoate	C08362	A203002	445638	373-49-9	map00061Fatty acid biosynthesis	map00061	254.225	254.408	C16H30O2	Fatty acyls; Fatty Acids and Conjugates
18.35	117	0.0770197	bam3_7dpi: mock vs For	RT18,35	RT18,35	RT18,35	n/a	n/a	n/a	n/a	n/a	n/a	n/a	n/a	n/a	n/a
39.97	204	0.0859241	bam3_7dpi: mock vs For	RT39,97(Carbohydrate)	RT39,97(Carbohydrate)	RT39,97(Carbohydrate)	n/a	n/a	n/a	n/a	n/a	n/a	n/a	n/a	n/a	Carbohydrates
11.81	86	0.087307	bam3_7dpi: mock vs For	L-Leucine	L-Leucine (1TMS)	L-Leucine; 2-Amino-4-methylvaleric acid; (2S)-alpha-2-Amino-4-methylvaleric acid; (2S)-alpha-Leucine	C00123	A129002	3423	61-90-5	map00280Valine, leucine and isoleucine degradation map00290Valine, leucine and isoleucine biosynthesis map00966;Glucosinolate biosynthesis map00970Aminoacyl-tRNA biosynthesis map01065Biosynthesis of alkaloids derived from histidine and purine map012102-Oxocarboxylic acid metabolism map01230Biosynthesis of amino acids map02010ABC transporters	map00280 map00290 map00966 map00970 map01065 map01210 map01230 map02010	131.095	131.095	C6H13NO2	Amino acids
29.03	285	0.094497	bam3_7dpi: mock vs For	Myristic acid	Myristic acid (1TMS)	Tetradecanoic acid; Tetradecanoate	C06424	A204021	11005	544-63-8	map00061Fatty acid biosynthesis	map00061	228.209	228.371	C14H28O2	Fatty acyls; Fatty acids and conjugates
24.85	257	0.0956272	bam3_7dpi: mock vs For	Lauric acid	Lauric acid (1TMS)	Dodecanoic acid; Dodecanoate; Dodecylcarboxylate; Lauric acid	C02679	A166003	3893	55520-95-1	map00061Fatty acid biosynthesis map01100Metabolic pathways	map00061 map01100	200.178	200.318	C12H24O2	Fatty acyls; Fatty acids and conjugates
18.08	171	0.111739	bam3_7dpi: mock vs For	Oxalic acid	Oxalic acid (2TMS)	Oxalate;Ethanedioic acid	C00209	A113002	971	18294-04-7	map00625Chloroalkane and chloroalkene degradation map00630Glyoxylate and dicarboxylate metabolism map01100Metabolic pathways map01120Microbial metabolism in diverse environments	map00625 map00630 map01100 map01120	89.9953	90.0349	C2H2O4	Carboxylic acids
32.01	414	0.127492	bam3_7dpi: mock vs For	RT32,01	RT32,01	RT32,01	n/a	n/a	n/a	n/a	n/a	n/a	n/a	n/a	n/a	n/a
30.66	303	0.165029	bam3_7dpi: mock vs For	RT30,66 (Carbohydrate)	RT30,66 (Carbohydrate)	RT30,66 (Carbohydrate)	n/a	n/a	n/a	n/a	n/a	n/a	n/a	n/a	n/a	Carbohydrates
26.47	307	0.174158	bam3_7dpi: mock vs For	Xylitol	Xylitol (5TMS)	Xylitol	C00379	A171001	6912	87-99-0	map00040Pentose and glucuronate interconversions map01100Metabolic pathways map02010ABC transporters	map00040 map01100 map02010	152.068	152.146	C5H12O5	Carbohydrates; Carbohydrate derivatives; Sugar alcohols
14.48	179	0.174397	bam3_7dpi: mock vs For	Benzoic acid	Benzoic acid (1TMS)	Benzoate; Benzenecarboxylic acid; Phenylformic acid; Dracylic acid	C00180	A128003	243	65-85-0	map00360Phenylalanine metabolism map00362Benzoate degradation map00621Dioxin degradation map00623Toluene degradation map00627Aminobenzoate degradation map01063Biosynthesis of alkaloids derived from shikimate pathway map01110Biosynthesis of secondary metabolites map01120Microbial metabolism in diverse environments map01220Degradation of aromatic compounds	map00360 _map00362 _map00621 _map00623 _map00627 _map01063 _map01110 _map01120 _map01220	122.037	122.121	C7H6O2	Carboxylic acids
20.91	232	0.213536	bam3_7dpi: mock vs For	Aspartic acid	Aspartic acid (3TMS)	L-Aspartate; 2-Aminosuccinic acid; L-Asp	C00049	A152002	3351	56-84-8	map00220Arginine biosynthesis map00250Alanine, aspartate and glutamate metabolism map00260Glycine, serine and threonine metabolism map00270Cysteine and methionine metabolism map00300Lysine biosynthesis map00340Histidine metabolism map00410beta-Alanine metabolism map00460Cyanoamino acid metabolism map00760Nicotinate and nicotinamide metabolism map00770Pantothenate and CoA biosynthesis map00970Amin…	map00220 map00250 map00260 map00270 map00300 map00340 map00410 map00460 map00760 map00770 map00970 map01064 map01210 map01230 map02010	133.038	133.103	C4H7NO4	Amino acids
25.07	73	0.361181	bam3_7dpi: mock vs For	RT25,07	RT25,07	RT25,07	n/a	n/a	n/a	n/a	n/a	n/a	n/a	n/a	n/a	n/a
37.13	249	0.362869	bam3_7dpi: mock vs For	RT37,13	RT37,13	RT37,13	n/a	n/a	n/a	n/a	n/a	n/a	n/a	n/a	n/a	n/a
24.69	328	0.370552	bam3_7dpi: mock vs For	RT24.69	RT24.69	RT24.69	n/a	n/a	n/a	n/a	n/a	n/a	n/a	n/a	n/a	n/a
26.28	217	0.422456	bam3_7dpi: mock vs For	D-Fructose	D-Fructose (1MEOX, 5TMS)	Levulose; Fruit sugar; D-arabino-Hexulose	C00095	A187002	439163	57-48-7	map00051Fructose and mannose metabolism map00052Galactose metabolism map00500Starch and sucrose metabolism map01120Microbial metabolism in diverse environments map02010ABC transporters	map00051 map00052 map00500 map01120 map02010	180.063	180.156	C6H12O6	Carbohydrates
21.56	117	0.429828	bam3_7dpi: mock vs For	RT21.56	RT21.56	RT21.56	n/a	n/a	n/a	n/a	n/a	n/a	n/a	n/a	n/a	n/a
33.85	311	0.470784	bam3_7dpi: mock vs For	RT33,85(Fatty acid)	RT33,85(Fatty acid)	RT33,85(Fatty acid)	n/a	n/a	n/a	n/a	n/a	n/a	n/a	n/a	n/a	Fatty acid
35.83	73	0.471958	bam3_7dpi: mock vs For	Linoleic acid	Linoleic acid (1TMS)	Linoleate; (9Z,12Z)-Octadecadienoic acid; 9-cis,12-cis-Octadecadienoate; 9-cis,12-cis-Octadecadienoic acid	C01595	A221003	5280450	60-33-3	map00591Linoleic acid metabolism map01040Biosynthesis of unsaturated fatty acids map01060Biosynthesis of plant secondary metabolites	map00591 map01040 map01060	280.24	280.445	C18H32O2	Fatty acyls; Fatty acids and conjugates
36.2	204	0.510898	bam3_7dpi: mock vs For	RT36,20(Carbohydrate)	RT36,20(Carbohydrate)	RT36,20(Carbohydrate)	n/a	n/a	n/a	n/a	n/a	n/a	n/a	n/a	n/a	Carbohydrates
15.06	201	0.512337	bam3_7dpi: mock vs For	Octanoic acid	Octanoic acid (TMS)	Caprylic acid; Octylic acid	C06423	A127006	379	124-07-2	map00061Fatty acid biosynthesis map01060Biosynthesis of plant secondary metabolites map01066Biosynthesis of alkaloids derived from terpenoid and polyketide	map00061 map01060 map01066	144.115	144.211	C8H16O2	Fatty acyls; Fatty acids and conjugates
32.39	204	0.514442	bam3_7dpi: mock vs For	RT32,39(Carbohydrate)	RT32,39(Carbohydrate)	RT32,39(Carbohydrate)	n/a	n/a	n/a	n/a	n/a	n/a	n/a	n/a	n/a	Carbohydrates
19.89	73	0.532218	bam3_7dpi: mock vs For	Glycine	Glycine (1TMS)	Aminoacetic acid; Gly	C00037	A133001	750	56-40-6	map00120Primary bile acid biosynthesis map00230Purine metabolism map00260Glycine, serine and threonine metabolism map00310Lysine degradation map00460Cyanoamino acid metabolism map00480Glutathione metabolism map00630Glyoxylate and dicarboxylate metabolism map00680Methane metabolism map00730Thiamine metabolism map00860Porphyrin and chlorophyll metabolism map00970Aminoacyl-tRNA biosynthesis map01060…	map00120 _map00230 _map00260 _map00310 _map00460 _map00480 _map00630 _map00680 _map00730 _map00860 _map00970 _map01060 _map01100 _map01110 _map01120 _map01130 _map01200 _map01230 _map01502 _map02010 _map04080 _map04721 _map04974 _map04978 _map05230	75.032	75.0666	C2H5NO2	Amino acids
45.54	361	0.533212	bam3_7dpi: mock vs For	Sucrose	Sucrose (8TMS)	Cane sugar; Saccharose; 1-alpha-D-Glucopyranosyl-2-beta-D-fructofuranoside	C00089	A264001	632328	19159-25-2	map00052 Galactose metabolismmap00500 Starch and sucrose metabolismmap01100 Metabolic pathwaysmap02010 ABC transportersmap02060 Phosphotransferase system (PTS)	map00052 map00500 map01100 map02010 map02060	342.116	342.297	C12H22O11	Carbohydrates and carbohydrate conjugates
36.06	339	0.551407	bam3_7dpi: mock vs For	Oleic acid	Oleic acid (1TMS)	(9Z)-Octadecenoic acid; (Z)-Octadec-9-enoic acid; Oleate	C00712	A222001	445639	112-80-1	map00061Fatty acid biosynthesis map00073Cutin, suberine and wax biosynthesis map01040Biosynthesis of unsaturated fatty acids map01060Biosynthesis of plant secondary metabolites	map00061 map00073 map01040 map01060	282.256	282.461	C18H34O2	Fatty acyls; Fatty acids and conjugates
33.37	368	0.554733	bam3_7dpi: mock vs For	Sinapic acid	Sinapic acid (2TMS)	Cinnamic acid, 4-hydroxy-3,5-dimethoxy, bis-tms; Sinapinic acid, bis-tms; SINAPINIC ACID (2tms); 2-Propenoic acid, 3-[3,5-dimethoxy-4-[(trimethylsilyl)oxy]phenyl]-, trimethylsilyl ester; Trimethylsilyl 3-(3,5-dimethoxy-4-[(trimethylsilyl)oxy]phenyl)-2-propenoate; Sinapinic acid, tms; (E)-Sinapic acid, tms; (Z)-Sinapic acid, tms; Sinapic acid, O,O'-di(trimethylsilyl)-; Cinnamic acid, 3,5-dimethoxy…	C00482	A207001(cis);A225001(trans)	637775	530-59-6	map00940Phenylpropanoid biosynthesis_map01061Biosynthesis of phenylpropanoids_map01110Biosynthesis of secondary metabolites	map00940 _map01061 _map01110	224.068	224.21	C11H12O5	Carboxylic acids; Phenylpropanoids
22.32	199	0.569619	bam3_7dpi: mock vs For	RT22,32	RT22,32	RT22,32	n/a	n/a	n/a	n/a	n/a	n/a	n/a	n/a	n/a	n/a
44.09	204	0.578383	bam3_7dpi: mock vs For	RT44,09 (Carbohydrate)	RT44,09 (Carbohydrate)	RT44,09 (Carbohydrate)	n/a	n/a	n/a	n/a	n/a	n/a	n/a	n/a	n/a	Carbohydrates
21.39	73	0.584852	bam3_7dpi: mock vs For	Malic acid	Malic acid (3TMS)	(S)-Malate;_L-Malate;_L-Apple acid;_L-Malic acid;_L-2-Hydroxybutanedioic acid;_Malate;_Malic acid	C00149	A149001	222656	97-67-6	map00020Citrate cycle (TCA cycle) map00620Pyruvate metabolism map00630Glyoxylate and dicarboxylate metabolism map00680Methane metabolism map00710Carbon fixation in photosynthetic organisms map00720Carbon fixation pathways in prokaryotes map01060Biosynthesis of plant secondary metabolites map01061Biosynthesis of phenylpropanoids map01062Biosynthesis of terpenoids and steroids map01063Biosynthesis …	map00020 map00620 map00630 map00680 map00710 map00720 map01060 map01061 map01062 map01063 map01064 map01065 map01066 map01070 map01110 map01130 map01200	134.021	134.087	C4H6O5	Carboxylic acids
14.75	278	0.593727	bam3_7dpi: mock vs For	Carbamic acid	Carbamic acid (3TMS)	Carbamate; Aminoformic acid	C01563	A116008	277	463-77-4 302-11-4	map00240Pyrimidine metabolism map00910Nitrogen metabolism	map00240 _map00910	61.0164	61.04	CH3NO2	Carboxylic acids
26.23	345	0.616387	bam3_7dpi: mock vs For	RT26,23	RT26,23	RT26,23	n/a	n/a	n/a	n/a	n/a	n/a	n/a	n/a	n/a	n/a
35.34	319	0.617509	bam3_7dpi: mock vs For	Sedoheptulose	Sedoheptulose (MEOX, 6TMS)	D-altro-Heptulose; D-Sedoheptulose; Volemulose	C02076	n/a	439645	3019-74-7	map00710Carbon fixation in photosynthetic organisms	map00710	210.182	210.074	C7H14O7	Carbohydrates
24.08	73	0.627379	bam3_7dpi: mock vs For	Glycerol	Glycerol (3TMS)	Glycerin; 1,2,3-Trihydroxypropane; 1,2,3-Propanetriol	C00116	A129003	753	56-81-5	map00040Pentose and glucuronate interconversions map00052Galactose metabolism map00561Glycerolipid metabolism map02010ABC transporters	map00040 map00052 map00561 map02010	92.0473	92.0938	C3H8O3	Carbohydrates; Carbohydrate derivatives; Sugar alcohols
40.06	318	0.682899	bam3_7dpi: mock vs For	D-Myo-inositol phosphate	D-myo-Inositol 1,3,5,6-5P (7TMS)	D-myo-Inositol 1,3,4,5,6-pentakisphosphate; Inositol 1,3,4,5,6-pentakisphosphate	C01284	n/a	439468	20298-95-7	map00562Inositol phosphate metabolism map01100Metabolic pathways map04070Phosphatidylinositol signaling system	map00562 map01100 map04070	579.895	580.055	C6H17O21P5	Carbohydrates; Phosphoric acid derivatives
40.19	204	0.737223	bam3_7dpi: mock vs For	RT40,19 (Carbohydrate)	RT40,19 (Carbohydrate)	RT40,19 (Carbohydrate)	n/a	n/a	n/a	n/a	n/a	n/a	n/a	n/a	n/a	Carbohydrates
39.27	73	0.776544	bam3_7dpi: mock vs For	Oleamide	Oleamide (1TMS)	Oleyl amide; (Z)-9-Octadecenamide; (cis)-9-Octadecenoic acid; Oleic acid amide	C19670	A223003	5283387	301-02-0	n/a	n/a	281.272	281.484	C18H35NO	Fatty acyls; Fatty acids and conjugates
27.96	170	0.809695	bam3_7dpi: mock vs For	RT27.96	RT27.96	RT27.96	n/a	n/a	n/a	n/a	n/a	n/a	n/a	n/a	n/a	n/a
21.19	84	0.877081	bam3_7dpi: mock vs For	Pyroglutamic acid	Pyroglutamic acid (1TMS)	Pidolic acid; 5-Oxoproline; Pyroglutamic acid; 5-Pyrrolidone-2-carboxylic acid; Pyroglutamate; 5-Oxo-L-proline; L-Pyroglutamic acid; L-5-Pyrrolidone-2-carboxylic acid	C01879	A153002	7405	98-79-3	map00480Glutathione metabolism	map00480	129.043	129.114	C5H7NO3	Amino acids
35.93	339	0.985673	bam3_7dpi: mock vs For	Oleic acid	Oleic acid (1TMS)	(9Z)-Octadecenoic acid; (Z)-Octadec-9-enoic acid; Oleate	C00712	A222001	445639	112-80-1	map00061Fatty acid biosynthesis map00073Cutin, suberine and wax biosynthesis map01040Biosynthesis of unsaturated fatty acids map01060Biosynthesis of plant secondary metabolites	map00061 map00073 map01040 map01060	282.256	282.461	C18H34O2	Fatty acyls; Fatty acids and conjugates
42.4	204	1.22698	bam3_7dpi: mock vs For	RT42,40 (Carbohydrate)	RT42,40 (Carbohydrate)	RT42,40 (Carbohydrate)	n/a	n/a	n/a	n/a	n/a	n/a	n/a	n/a	n/a	Carbohydrates
31.57	73	1.2934	bam3_7dpi: mock vs For	RT31,57 (Carbohydrate)	RT31,57 (Carbohydrate)	RT31,57 (Carbohydrate)	n/a	n/a	n/a	n/a	n/a	n/a	n/a	n/a	n/a	Carbohydrates; Carbohydrate derivatives; Sugar alcohols
22.95	217	1.31492	bam3_7dpi: mock vs For	L-Homoserine	L-Homoserine (2TMS)	2-Amino-4-hydroxybutyric acid	C00263	n/a	12647	n/a	map00260 Glycine, serine and threonine metabolismmap00270 Cysteine and methionine metabolismmap00300 Lysine biosynthesismap00920 Sulfur metabolismmap01100 Metabolic pathwaysmap01110 Biosynthesis of secondary metabolitesmap01120 Microbial metabolism in diverse environmentsmap01130 Biosynthesis of antibioticsmap01230 Biosynthesis of amino acids	map00260 map00270 map00300 map00920 map01100 map01110 map01120 map01130 map01230	119.058	119.119	C4H9NO3	Amino acids
43.26	236	1.41099	bam3_7dpi: mock vs For	Adenosine	Adenosine (4TMS)	Adenine nucleoside; Adenine riboside	C00212	A273001	60961	58-61-7	map00230Purine metabolism	map00230	267.097	267.241	C10H13N5O4	Nucleic acids, nucleotides and nucleosides; Purinenucleosides
16.59	147	1.41993	bam3_7dpi: mock vs For	Succinic acid	Succinic acid (2TMS)	Succinate; Butanedionic acid; Ethylenesuccinic acid	C00042	A134001	1110	110-15-6	map00020Citrate cycle (TCA cycle)_map00190Oxidative phosphorylation_map00250Alanine, aspartate and glutamate metabolism_map00350Tyrosine metabolism_map00360Phenylalanine metabolism_map00361Chlorocyclohexane and chlorobenzene degradation_map00620Pyruvate metabolism_map00630Glyoxylate and dicarboxylate metabolism_map00640Propanoate metabolism_map00650Butanoate metabolism_map00720Carbon fixation pat…	map00020 map00190 map00250 map00350 map00360 map00361 map00620 map00630 map00640 map00650 map00720 map00760 map00920 map01060 map01061 map01062 map01063 map01064 map01065 map01066map01070 map01100 map01110 map01200	118.027	118.088	C4H6O4	Carboxylic acids
30.42	189	1.44693	bam3_7dpi: mock vs For	RT30,42(Carbohydrate)	RT30,42(Carbohydrate)	RT30,42(Carbohydrate)	n/a	n/a	n/a	n/a	n/a	n/a	n/a	n/a	n/a	Carbohydrates
18.25	147	1.50824	bam3_7dpi: mock vs For	Threonic acid-1,4-lactone	Threonic acid-1,4-lactone (2TMS)	L-Threonic acid-1,4-lactone; Threonolactone; 21730-93-8; Threonic acid-1,4-lactone; (3R,4S)-3,4-dihydroxyoxolan-2-one; L-Threonolactone	n/a	A140005	2724794	55220-79-6	n/a	n/a	118.027	118.088	C4H6O4	Carboxylic acids; Carboxylic acids esters
23.61	147	1.73436	bam3_7dpi: mock vs For	RT23,61	RT23,61	RT23,61	n/a	n/a	n/a	n/a	n/a	n/a	n/a	n/a	n/a	n/a
12.73	241	1.7429	bam3_7dpi: mock vs For	Phosphoric acid, monomethyl ester	Phosphoric acid, monomethyl ester (2TMS)	Methyl dihydrogen phosphate	n/a	A119001	13130	812-00-0	n/a	n/a	111.993	112.021	CH5O4P	Phosphoric acid derivatives
17.29	147	1.8028	bam3_7dpi: mock vs For	Glyceric acid	Glyceric acid (3TMS)	D-Glycerate; Glycerate; (R)-Glycerate	C00258	A135003	439194	473-81-4	map00030Pentose phosphate pathway map00260Glycine, serine and threonine metabolism map00561Glycerolipid metabolism map00630Glyoxylate and dicarboxylate metabolism map00680Methane metabolism map01110Biosynthesis of secondary metabolites	map00030 map00260 map00561 map00630 map00680 map01110	106.027	106.077	C3H6O4	Carboxylic acids
23.39	114	2.02088	bam3_7dpi: mock vs For	RT23,39	RT23,39	RT23,39	n/a	n/a	n/a	n/a	n/a	n/a	n/a	n/a	n/a	n/a
30.82	244	2.25925	bam3_7dpi: mock vs For	RT30,82	RT30,82	RT30,82	n/a	n/a	n/a	n/a	n/a	n/a	n/a	n/a	n/a	n/a
28.15	217	2.32107	bam3_7dpi: mock vs For	RT28,15(Carbohydrate)	RT28,15(Carbohydrate)	RT28,15(Carbohydrate)	n/a	n/a	n/a	n/a	n/a	n/a	n/a	n/a	n/a	Carbohydrates
35.94	335	2.70067	bam3_7dpi: mock vs For	a-Linolenic acid	a-Linolenic acid (1TMS)	(9Z,12Z,15Z)-Octadecatrienoic acid; alpha-Linolenic acid; 9,12,15-Octadecatrienoic acid; Linolenate; alpha-Linolenate	C06427	A222003	5280934	463-40-1	map00592alpha-Linolenic acid metabolism map01040Biosynthesis of unsaturated fatty acids map01060Biosynthesis of plant secondary metabolites map01070Biosynthesis of plant hormones	map00592 map01040 map01060 map01070	278.225	278.43	C18H30O2	Fatty acyls; Fatty acids and conjugates
29.75	204	2.90728	bam3_7dpi: mock vs For	RT29,75(Carbohydrate)	RT29,75(Carbohydrate)	RT29,75(Carbohydrate)	n/a	n/a	n/a	n/a	n/a	n/a	n/a	n/a	n/a	Carbohydrates
16.1	117	3.00343	bam3_7dpi: mock vs For	L-Threonine	L-Threonine (2TMS)	2-Amino-3-hydroxybutyric acid	C00188	A132001	6288	72-19-5	map00260Glycine, serine and threonine metabolism map00261Monobactam biosynthesis map00290Valine, leucine and isoleucine biosynthesis map00970Aminoacyl-tRNA biosynthesis map01060Biosynthesis of plant secondary metabolites map01110Biosynthesis of secondary metabolites map01230Biosynthesis of amino acids map02010ABC transporters	map00260 map00261 map00290 map00970 map01060 map01110 map01230 map02010	119.058	119.119	C4H9NO3	Amino acids
15.62	299	3.20042	bam3_7dpi: mock vs For	Phosphoric acid	Phosphoric acid (3TMS)	Orthophosphate; Phosphate; Orthophosphoric acid	C00009	A129001	1004	7664-38-2	map00190Oxidative phosphorylation map00195Photosynthesis map00550Peptidoglycan biosynthesis map02010ABC transporters	map00190 map00195map00550 map02010	97.9769	97.9952	H3PO4	Phosphoric acid derivatives; Phosphoric acid
27.41	73	3.21778	bam3_7dpi: mock vs For	RT27,41	RT27,41	RT27,41	n/a	n/a	n/a	n/a	n/a	n/a	n/a	n/a	n/a	n/a
29.14	204	3.25165	bam3_7dpi: mock vs For	RT29,14(Carbohydrate)	RT29,14(Carbohydrate)	RT29,14(Carbohydrate)	n/a	n/a	n/a	n/a	n/a	n/a	n/a	n/a	n/a	Carbohydrate
38.31	59	3.5658	bam3_7dpi: mock vs For	Oleamide	Oleamide	Oleyl amide; (Z)-9-Octadecenamide	C19670	n/a	5283387	301-02-0	R09537 (Oleamide is an organic compound with the formula CH3(CH2)7CH=CH(CH2)7CONH2. It is the amide derived from the fatty acid oleic acid. It is a colorless waxy solid and occurs in nature. Sometimes labeled as a fatty acid primary amide (FAPA), it is biosynthesized from N-oleoylglycine)	R09537	281.272	281.477	C18H35NO	Amides
16.36	147	3.68217	bam3_7dpi: mock vs For	Maleic acid	Maleic acid (2TMS)	Maleate; cis-Butenedioic acid	C01384	A133003	444266	23508-82-9	map00350Tyrosine metabolism map00650Butanoate metabolism map00760Nicotinate and nicotinamide metabolism map01120Microbial metabolism in diverse environments	map00350 map00650 map00760 map01120	116.011	116.072	C4H4O4	Carboxylic acids
30.25	73	4.01618	bam3_7dpi: mock vs For	D-Fructose	D-Fructose (1MEOX, 5TMS)	Levulose; Fruit sugar; D-arabino-Hexulose	C00095	A188004	439163	57-48-7	map00051Fructose and mannose metabolism map00052Galactose metabolism map00500Starch and sucrose metabolism map01100Metabolic pathways map01120Microbial metabolism in diverse environments map02010ABC transporters map02060Phosphotransferase system (PTS) map04742Taste transduction map04931Insulin resistance map04973Carbohydrate digestion and absorption	map00051 map00052 map00500 map01100 map01120 map02010 map02060 map04742 map04931 map04973	180.063	180.156	C6H12O6	Carbohydrates
21.95	156	6.78697	bam3_7dpi: mock vs For	Pyroglutamic acid	Pyroglutamic acid (2TMS)	Pidolic acid; 5-Oxoproline; 5-Pyrrolidone-2-carboxylic acid; Pyroglutamate; 5-Oxo-L-proline; L-Pyroglutamic acid; L-5-Pyrrolidone-2-carboxylic acid	C01879	A153002	7405	98-79-3	map00480Glutathione metabolism	map00480	129.043	129.114	C5H7NO3	Amino acids
15.03	132	8.18236	bam3_7dpi: mock vs For	L-Serine	L-Serine (2TMS)	L-2-Amino-3-hydroxypropionic acid; L-3-Hydroxy-alanine; Serine	C00065	A138001	5951	56-45-1	map00260Glycine, serine and threonine metabolism map00261Monobactam biosynthesis map00270Cysteine and methionine metabolism map00460Cyanoamino acid metabolism map00600Sphingolipid metabolism map00630Glyoxylate and dicarboxylate metabolism map00680Methane metabolism_map00920Sulfur metabolism map00970Aminoacyl-tRNA biosynthesis map01060Biosynthesis of plant secondary metabolites map01110Biosynthesi…	map00260 map00261 map00270 map00460 map00600 map00630 map00680 map00920 map00970 map01060 map01110 map01200 map01230	105.043	105.093	C3H7NO3	Amino acids
46.16	202	9.29762	bam3_7dpi: mock vs For	RT46,16(Amino acid)	RT46,16(Amino acid)	RT46,16(Amino acid)	n/a	n/a	n/a	n/a	n/a	n/a	n/a	n/a	n/a	Amino acids
32.86	313	11.5403	bam3_7dpi: mock vs For	Palmitic acid	Palmitic acid (1TMS)	Hexadecanoic acid; Hexadecanoate; Hexadecylic acid; Palmitate; Cetylic acid	C00249	A205001	985	57-10-3	map00061Fatty acid biosynthesis_map00062Fatty acid elongation_map00071Fatty acid degradation_map00073Cutin, suberine and wax biosynthesis_map01040Biosynthesis of unsaturated fatty acids_map01060Biosynthesis of plant secondary metabolites_map01212Fatty acid metabolism	map00061 map00062 map00071 map00073 map01040 map01060 map01212	256.24	256.424	C16H32O2	Fatty acyls; Fatty acids and conjugates
30.92	205	12.1798	bam3_7dpi: mock vs For	RT30,92 (Carbohydrate)	RT30,92 (Carbohydrate)	RT30,92 (Carbohydrate)	n/a	n/a	n/a	n/a	n/a	n/a	n/a	n/a	n/a	Carbohydrates
38.47	204	26.3877	bam3_7dpi: mock vs For	2-O-Glycerol-a-d-galactopyranoside	2-O-Glycerol-?-d-galactopyranoside (6TMS)	2-O-Glycerol-a-d-galactopyranoside	n/a	n/a	91754126	534-68-9	n/a	n/a	n/a	n/a	n/a	Carbohydrates; Glycosides
30.76	319	-13.7369	For_7dpi: wt vs bam3	D-Glucose	D-Glucose (1 MEOX, 5TMS)	Grape sugar; Dextrose; Glucose; D-Glucopyranose	C00031	A191001	5793	50-99-7	map00010Glycolysis / Gluconeogenesis map00030Pentose phosphate pathway map00052Galactose metabolism map00500Starch and sucrose metabolism map00520Amino sugar and nucleotide sugar metabolism map00521Streptomycin biosynthesis map00524Neomycin, kanamycin and gentamicin biosynthesis map00901Indole alkaloid biosynthesis map01100Metabolic pathways map01110Biosynthesis of secondary metabolites map01130B…	map00010 map00030 map00052 map00500 map00520 map00521 map00524 map00901 map01100 map01110 map01130 map02010 map02020 map02060 map04066 map04068 map04113 map04152 map04742 map04910 map04911 map04917 map04922 map04930 map04931 map04932 map04933 map04973 map04976 map04978 map05111 map05230	180.063	180.156	C6H12O6	Carbohydrates
43.93	361	-11.6814	For_7dpi: wt vs bam3	a,a-Trehalose	a,a-Trehalose (8TMS)	alpha,alpha-Trehalose;_alpha,alpha'-Trehalose;_Trehalose	C01083	A274002	521102	99-20-7	map00500Starch and sucrose metabolism map01100Metabolic pathways map01110Biosynthesis of secondary metabolites map02010ABC transporters map02060Phosphotransferase system (PTS)	map00500 map02010 map02060	342.116	342.297	C12H22O11	Carbohydrates; Disaccharides
34.29	305	-5.92792	For_7dpi: wt vs bam3	Myo-inositol	Myo-inositol (6TMS)	D-myo-Inositol; 1D-myo-Inositol; L-myo-Inositol; 1L-myo-Inositol; meso-Inositol; Inositol; Dambose; Cyclohexitol; Meat sugar	C00137	A209002	892	87-89-8	map00052Galactose metabolism map00053Ascorbate and aldarate metabolism map00521Streptomycin biosynthesis map00562Inositol phosphate metabolism map01120Microbial metabolism in diverse environments map01130Biosynthesis of antibiotics map02010ABC transporters map04070Phosphatidylinositol signaling system	map00052 map00053 map00521 map00562 map01130 map02010 map04070	180.063	180.156	C6H12O6	Carbohydrates; Carbohydrate derivatives; Sugar alcohols
30.47	217	-5.26739	For_7dpi: wt vs bam3	D-Fructose	D-Fructose (1MEOX, 5TMS)	Levulose; Fruit sugar; D-arabino-Hexulose	C00095	A187002	439163	57-48-7	map00051Fructose and mannose metabolism map00052Galactose metabolism map00500Starch and sucrose metabolism map01120Microbial metabolism in diverse environments map02010ABC transporters	map00051 map00052 map00500 map01120 map02010	180.063	180.156	C6H12O6	Carbohydrates
35.26	143	-5.04687	For_7dpi: wt vs bam3	Phytol	Phytol (1TMS)	2-Hexadecen-1-ol, 3,7,11,15-tetramethyl ; Phytol; 3,7,11,15-TETRAMETHYL-2-HEXADECEN-1-OL; 7541-49-3; 3,7,11,15-Tetramethylhexadec-2-en-1-ol	C01389	A217006	5366244	150-86-7	R05618 R09068 R10659	R05618 R09068 R10659	296.308	296.531	C20H40O	Terpenoids; Diterpenoids
31.09	319	-4.62763	For_7dpi: wt vs bam3	D-Glucose	D-Glucose (1MEOX, 5TMS)	Grape sugar; Dextrose; Glucose; D-Glucopyranose	C00031	A191001	5793	50-99-7	map00010Glycolysis / Gluconeogenesis map00030Pentose phosphate pathway map00052Galactose metabolism map00500Starch and sucrose metabolism map00520Amino sugar and nucleotide sugar metabolism map00524Neomycin, kanamycin and gentamicin biosynthesis map00901Indole alkaloid biosynthesis map01110Biosynthesis of secondary metabolites map02010ABC transporters	map00010 map00030 map00052 map00500 map00520 map00524 map00901 map01110 map02010	180.063	180.156	C6H12O6	Carbohydrates
30.25	73	-3.87998	For_7dpi: wt vs bam3	D-Fructose	D-Fructose (1MEOX, 5TMS)	Levulose; Fruit sugar; D-arabino-Hexulose	C00095	A188004	439163	57-48-7	map00051Fructose and mannose metabolism map00052Galactose metabolism map00500Starch and sucrose metabolism map01100Metabolic pathways map01120Microbial metabolism in diverse environments map02010ABC transporters map02060Phosphotransferase system (PTS) map04742Taste transduction map04931Insulin resistance map04973Carbohydrate digestion and absorption	map00051 map00052 map00500 map01100 map01120 map02010 map02060 map04742 map04931 map04973	180.063	180.156	C6H12O6	Carbohydrates
31.46	204	-2.00939	For_7dpi: wt vs bam3	RT31,46 (Carbohydrate)	RT31,46 (Carbohydrate)	RT31,46 (Carbohydrate)	n/a	n/a	n/a	n/a	n/a	n/a	n/a	n/a	n/a	Carbohydrates; Carbohydrate derivatives; Sugar alcohols
30.52	303	-1.85512	For_7dpi: wt vs bam3	RT30,52	RT30,52	RT30,52	n/a	n/a	n/a	n/a	n/a	n/a	n/a	n/a	n/a	n/a
41.78	204	-1.50685	For_7dpi: wt vs bam3	RT41,78 (Carbohydrate)	RT41,78 (Carbohydrate)	RT41,78 (Carbohydrate)	n/a	n/a	n/a	n/a	n/a	n/a	n/a	n/a	n/a	Carbohydrates
29.53	228	-1.4101	For_7dpi: wt vs bam3	1H-Indole-3-acetonitrile, 1-(trimethylsilyl)-	1H-Indole-3-acetonitrile (1TMS)	3-Indoleacetonitrile; Indol-3-ylacetonitrile; Indole-3-acetonitrile; (Indol-3-yl)acetonitrile	C02938	n/a	351795	771-51-7	map00380 Tryptophan metabolism	map00380	156.069	156.184	C02938	Alkaloids; Indole alkaloids
33.31	204	-1.37738	For_7dpi: wt vs bam3	D-Glucose	D-Glucose (5TMS)	Grape sugar; Dextrose; Glucose; D-Glucopyranose	C00031	A191001	5793	50-99-7	map00010Glycolysis / Gluconeogenesis map00030Pentose phosphate pathway map00052Galactose metabolism map00500Starch and sucrose metabolism map00520Amino sugar and nucleotide sugar metabolism map00524Neomycin, kanamycin and gentamicin biosynthesis map00901Indole alkaloid biosynthesis map01110Biosynthesis of secondary metabolites map02010ABC transporters	map00010 map00030 map00052 map00500 map00520 map00524 map00901 map01110 map02010	180.063	180.156	C6H12O6	Carbohydrates
28.75	204	-1.25711	For_7dpi: wt vs bam3	Shikimic Acid	Shikimic Acid (4TMS)	Shikimate; 3,4,5-Trihydroxy-1-cyclohexenecarboxylic acid	C00493	A181002	8742	55520-78-0	map00400Phenylalanine, tyrosine and tryptophan biosynthesismap01060Biosynthesis of plant secondary metabolites map01061Biosynthesis of phenylpropanoid map01063Biosynthesis of alkaloids derived from shikimate pathway map01070Biosynthesis of plant hormones map01100Metabolic pathways map01110Biosynthesis of secondary metabolites map01130Biosynthesis of antibiotics map01230Biosynthesis of amino acids	map00400 map01060 map01061 map01063 map01070 map01100 map01110 map01130 map01230	174.053	174.151	C7H10O5	Carboxylic acids
21.72	73	-1.17529	For_7dpi: wt vs bam3	RT21,72	RT21,72	RT21,72	n/a	n/a	n/a	n/a	n/a	n/a	n/a	n/a	n/a	n/a
28.84	73	-1.14989	For_7dpi: wt vs bam3	RT28,84	RT28,84	RT28,84	n/a	n/a	n/a	n/a	n/a	n/a	n/a	n/a	n/a	n/a
15.73	147	-1.04173	For_7dpi: wt vs bam3	Glycerol	Glycerol (3TMS)	Glycerin; 1,2,3-Trihydroxypropane; 1,2,3-Propanetriol	C00116	A129003	753	56-81-5	map00040Pentose and glucuronate interconversions map00052Galactose metabolism map00561Glycerolipid metabolism map02010ABC transporters	map00040 map00052 map00561 map02010	92.0473	92.0938	C3H8O3	Carbohydrates; Carbohydrate derivatives; Sugar alcohols
14.75	278	-0.986237	For_7dpi: wt vs bam3	Carbamic acid	Carbamic acid (3TMS)	Carbamate; Aminoformic acid	C01563	A116008	277	463-77-4 302-11-4	map00240Pyrimidine metabolism map00910Nitrogen metabolism	map00240 _map00910	61.0164	61.04	CH3NO2	Carboxylic acids
34.84	319	-0.948838	For_7dpi: wt vs bam3	Sedoheptulose	Sedoheptulose (MEOX, 6TMS)	D-altro-Heptulose; D-Sedoheptulose; Volemulose	C02076	n/a	439645	3019-74-7	map00710Carbon fixation in photosynthetic organisms	map00710	210.182	210.074	C7H14O7	Carbohydrates
28.15	217	-0.897912	For_7dpi: wt vs bam3	RT28,15(Carbohydrate)	RT28,15(Carbohydrate)	RT28,15(Carbohydrate)	n/a	n/a	n/a	n/a	n/a	n/a	n/a	n/a	n/a	Carbohydrates
22.57	130	-0.878728	For_7dpi: wt vs bam3	Indole-3-lactic acid	Indole-3-lactic acid	Indolelactate	C02043	n/a	92904	1821-52-9	map00380 Tryptophan metabolism	map00380	205.074	205.21	C11H11NO3	Alkaloids; Indole alkaloids
32.39	204	-0.811235	For_7dpi: wt vs bam3	RT32,39(Carbohydrate)	RT32,39(Carbohydrate)	RT32,39(Carbohydrate)	n/a	n/a	n/a	n/a	n/a	n/a	n/a	n/a	n/a	Carbohydrates
34.08	204	-0.718796	For_7dpi: wt vs bam3	RT34,08(Carbohydrate)	RT34,08(Carbohydrate)	RT34,08(Carbohydrate)	n/a	n/a	n/a	n/a	n/a	n/a	n/a	n/a	n/a	Carbohydrates
26.11	73	-0.688291	For_7dpi: wt vs bam3	D-Fructose	D-Fructose (1MEOX, 5TMS)	Levulose; Fruit sugar; D-arabino-Hexulose	C00095	A187002	439163	57-48-7	map00051Fructose and mannose metabolism map00052Galactose metabolism map00500Starch and sucrose metabolism map01120Microbial metabolism in diverse environments map02010ABC transporters	map00051 map00052 map00500 map01120 map02010	180.063	180.156	C6H12O6	Carbohydrates
42.4	204	-0.681959	For_7dpi: wt vs bam3	RT42,40 (Carbohydrate)	RT42,40 (Carbohydrate)	RT42,40 (Carbohydrate)	n/a	n/a	n/a	n/a	n/a	n/a	n/a	n/a	n/a	Carbohydrates
17.72	215	-0.673526	For_7dpi: wt vs bam3	Nonanoic acid	Nonanoic acid (1TMS)	Nonanoate; Pelargonic acid	C01601	A138003	8158	112-05-0	n/a	n/a	158.131	158.238	C9H18O2	Fatty acyls; Fatty acids and conjugates
29.45	73	-0.6546	For_7dpi: wt vs bam3	2-Ketoglutaric acid	2-Ketoglutaric acid (2TMS)	Oxoglutarate: a-Ketoglutaric acid: 2-oxo-1,5-Pentanedioate	C00026	A158004	51	328-50-7	map00020Citrate cycle (TCA cycle) map00040Pentose and glucuronate interconversions map00053Ascorbate and aldarate metabolism map00220Arginine biosynthesis map00250Alanine, aspartate and glutamate metabolism map00300Lysine biosynthesis map00340Histidine metabolism map00365Furfural degradation map00430Taurine and hypotaurine metabolism map00471D-Glutamine and D-glutamate metabolism map00630Glyoxyla…	map00020 _map00040 _map00053 _map00220 _map00250 _map00300 _map00340 _map00365 _map00430 _map00471 _map00630 _map00650 _map00660 _map00720 _map01060 _map01061 _map01062 _map01063 _map01064 _map01065 _map01066 _map01070 _map01100 _map01110 _map01120 _map01130 _map01200 _map01210 _map01230 map04066 _map04727 _map04922 _map04964 _map04976 _map05230	146.021	146.098	C5H6O5	Carboxylic acids
30.66	303	-0.524507	For_7dpi: wt vs bam3	RT30,66 (Carbohydrate)	RT30,66 (Carbohydrate)	RT30,66 (Carbohydrate)	n/a	n/a	n/a	n/a	n/a	n/a	n/a	n/a	n/a	Carbohydrates
31.68	433	-0.513459	For_7dpi: wt vs bam3	RT31,68	RT31,68	RT31,68	n/a	n/a	n/a	n/a	n/a	n/a	n/a	n/a	n/a	n/a
34.56	204	-0.48674	For_7dpi: wt vs bam3	RT34,56(Carbohydrate)	RT34,56(Carbohydrate)	RT34,56(Carbohydrate)	n/a	n/a	n/a	n/a	n/a	n/a	n/a	n/a	n/a	Carbohydrates
46.16	202	-0.467223	For_7dpi: wt vs bam3	RT46,16(Amino acid)	RT46,16(Amino acid)	RT46,16(Amino acid)	n/a	n/a	n/a	n/a	n/a	n/a	n/a	n/a	n/a	Amino acids
26.47	307	-0.452653	For_7dpi: wt vs bam3	Xylitol	Xylitol (5TMS)	Xylitol	C00379	A171001	6912	87-99-0	map00040Pentose and glucuronate interconversions map01100Metabolic pathways map02010ABC transporters	map00040 map01100 map02010	152.068	152.146	C5H12O5	Carbohydrates; Carbohydrate derivatives; Sugar alcohols
27.77	156	-0.451088	For_7dpi: wt vs bam3	L-Glutamine	L-Glutamine (3TMS)	L-2-Aminoglutaramic acid	C00064	A178001	5961	56-85-9	map00220Arginine biosynthesis map00230Purine metabolism map00240Pyrimidine metabolism map00250Alanine, aspartate and glutamate metabolism map00471D-Glutamine and D-glutamate metabolism map00630Glyoxylate and dicarboxylate metabolism map00910Nitrogen metabolism map00970Aminoacyl-tRNA biosynthesis map01060Biosynthesis of plant secondary metabolites map01100Metabolic pathways map01120Microbial metab…	map00220 _Arginine biosynthesis_map00230 _Purine metabolism_map00240 _map00250 _map00471 _map00630_map00910 _map00970 _map01060 _map01100 _map01120 _map01230 _map02010 _map02020 _map04724 _map04727 _map04964 _map04974 _map04978 _map05230	146.069	146.145	C5H10N2O3	Amino acids
29.96	73	-0.423578	For_7dpi: wt vs bam3	RT29,96 (Carboxylic acid)	RT29,96 (Carboxylic acid)	RT29,96 (Carboxylic acid)	n/a	n/a	n/a	n/a	n/a	n/a	n/a	n/a	n/a	Carboxylic acids
28.47	73	-0.411911	For_7dpi: wt vs bam3	RT28,47	RT28,47	RT28,47	n/a	n/a	n/a	n/a	n/a	n/a	n/a	n/a	n/a	n/a
28.54	73	-0.314003	For_7dpi: wt vs bam3	RT28,54(Sugar acid)	RT28,54(Sugar acid)	RT28,54(Sugar acid)	n/a	n/a	n/a	n/a	n/a	n/a	n/a	n/a	n/a	Sugar acid
28.25	73	-0.302117	For_7dpi: wt vs bam3	RT28,25(Carbohydrate)	RT28,25(Carbohydrate)	RT28,25(Carbohydrate)	n/a	n/a	n/a	n/a	n/a	n/a	n/a	n/a	n/a	Carbohydrates
21.34	205	-0.293417	For_7dpi: wt vs bam3	RT21,34	RT21,34	RT21,34	n/a	n/a	n/a	n/a	n/a	n/a	n/a	n/a	n/a	n/a
16.1	117	-0.269443	For_7dpi: wt vs bam3	L-Threonine	L-Threonine (2TMS)	2-Amino-3-hydroxybutyric acid	C00188	A132001	6288	72-19-5	map00260Glycine, serine and threonine metabolism map00261Monobactam biosynthesis map00290Valine, leucine and isoleucine biosynthesis map00970Aminoacyl-tRNA biosynthesis map01060Biosynthesis of plant secondary metabolites map01110Biosynthesis of secondary metabolites map01230Biosynthesis of amino acids map02010ABC transporters	map00260 map00261 map00290 map00970 map01060 map01110 map01230 map02010	119.058	119.119	C4H9NO3	Amino acids
35.34	319	-0.265226	For_7dpi: wt vs bam3	Sedoheptulose	Sedoheptulose (MEOX, 6TMS)	D-altro-Heptulose; D-Sedoheptulose; Volemulose	C02076	n/a	439645	3019-74-7	map00710Carbon fixation in photosynthetic organisms	map00710	210.182	210.074	C7H14O7	Carbohydrates
23.8	147	-0.263263	For_7dpi: wt vs bam3	RT23,80 (Carbohydrate)	RT23,80 (Carbohydrate)	RT23,80 (Carbohydrate)	n/a	n/a	n/a	n/a	n/a	n/a	n/a	n/a	n/a	Carbohydrates
40.09	204	-0.259562	For_7dpi: wt vs bam3	RT40,09 (Carbohydrate)	RT40,09 (Carbohydrate)	RT40,09 (Carbohydrate)	n/a	n/a	n/a	n/a	n/a	n/a	n/a	n/a	n/a	Carbohydrates
15.06	201	-0.256254	For_7dpi: wt vs bam3	Octanoic acid	Octanoic acid (TMS)	Caprylic acid; Octylic acid	C06423	A127006	379	124-07-2	map00061Fatty acid biosynthesis map01060Biosynthesis of plant secondary metabolites map01066Biosynthesis of alkaloids derived from terpenoid and polyketide	map00061 map01060 map01066	144.115	144.211	C8H16O2	Fatty acyls; Fatty acids and conjugates
29.26	82	-0.224966	For_7dpi: wt vs bam3	RT29,26	RT29,26	RT29,26	n/a	n/a	n/a	n/a	n/a	n/a	n/a	n/a	n/a	n/a
25.07	73	-0.157294	For_7dpi: wt vs bam3	RT25,07	RT25,07	RT25,07	n/a	n/a	n/a	n/a	n/a	n/a	n/a	n/a	n/a	n/a
29.2	316	-0.146441	For_7dpi: wt vs bam3	RT29,20	RT29,20	RT29,20	n/a	n/a	n/a	n/a	n/a	n/a	n/a	n/a	n/a	n/a
24.21	103	-0.13055	For_7dpi: wt vs bam3	RT24,21	RT24,21	RT24,21	n/a	n/a	n/a	n/a	n/a	n/a	n/a	n/a	n/a	n/a
30.14	172	-0.121566	For_7dpi: wt vs bam3	RT30,14	RT30,14	RT30,14	n/a	n/a	n/a	n/a	n/a	n/a	n/a	n/a	n/a	n/a
44.09	204	-0.115728	For_7dpi: wt vs bam3	RT44,09 (Carbohydrate)	RT44,09 (Carbohydrate)	RT44,09 (Carbohydrate)	n/a	n/a	n/a	n/a	n/a	n/a	n/a	n/a	n/a	Carbohydrates
30.34	307	-0.113561	For_7dpi: wt vs bam3	RT30.34 (Sugar acid)	RT30.34 (Sugar acid)	RT30.34 (Sugar acid)	n/a	n/a	n/a	n/a	n/a	n/a	n/a	n/a	n/a	Carbohydrates
26.28	217	-0.105057	For_7dpi: wt vs bam3	D-Fructose	D-Fructose (1MEOX, 5TMS)	Levulose; Fruit sugar; D-arabino-Hexulose	C00095	A187002	439163	57-48-7	map00051Fructose and mannose metabolism map00052Galactose metabolism map00500Starch and sucrose metabolism map01120Microbial metabolism in diverse environments map02010ABC transporters	map00051 map00052 map00500 map01120 map02010	180.063	180.156	C6H12O6	Carbohydrates
21.63	159	-0.101929	For_7dpi: wt vs bam3	RT21,63	RT21,63	RT21,63	n/a	n/a	n/a	n/a	n/a	n/a	n/a	n/a	n/a	n/a
18.35	117	-0.073533	For_7dpi: wt vs bam3	RT18,35	RT18,35	RT18,35	n/a	n/a	n/a	n/a	n/a	n/a	n/a	n/a	n/a	n/a
11.81	86	-0.0576083	For_7dpi: wt vs bam3	L-Leucine	L-Leucine (1TMS)	L-Leucine; 2-Amino-4-methylvaleric acid; (2S)-alpha-2-Amino-4-methylvaleric acid; (2S)-alpha-Leucine	C00123	A129002	3423	61-90-5	map00280Valine, leucine and isoleucine degradation map00290Valine, leucine and isoleucine biosynthesis map00966;Glucosinolate biosynthesis map00970Aminoacyl-tRNA biosynthesis map01065Biosynthesis of alkaloids derived from histidine and purine map012102-Oxocarboxylic acid metabolism map01230Biosynthesis of amino acids map02010ABC transporters	map00280 map00290 map00966 map00970 map01065 map01210 map01230 map02010	131.095	131.095	C6H13NO2	Amino acids
14.48	179	-0.0446271	For_7dpi: wt vs bam3	Benzoic acid	Benzoic acid (1TMS)	Benzoate; Benzenecarboxylic acid; Phenylformic acid; Dracylic acid	C00180	A128003	243	65-85-0	map00360Phenylalanine metabolism map00362Benzoate degradation map00621Dioxin degradation map00623Toluene degradation map00627Aminobenzoate degradation map01063Biosynthesis of alkaloids derived from shikimate pathway map01110Biosynthesis of secondary metabolites map01120Microbial metabolism in diverse environments map01220Degradation of aromatic compounds	map00360 _map00362 _map00621 _map00623 _map00627 _map01063 _map01110 _map01120 _map01220	122.037	122.121	C7H6O2	Carboxylic acids
32.34	75	-0.0424603	For_7dpi: wt vs bam3	Palmitoleic acid	Palmitoleic acid (1TMS)	(9Z)-Hexadecenoic acid; Palmitoleic acid; cis-9-Hexadecenoic acid; (9Z)-Hexadec-9-enoate	C08362	A203002	445638	373-49-9	map00061Fatty acid biosynthesis	map00061	254.225	254.408	C16H30O2	Fatty acyls; Fatty Acids and Conjugates
29.75	204	-0.039543	For_7dpi: wt vs bam3	RT29,75(Carbohydrate)	RT29,75(Carbohydrate)	RT29,75(Carbohydrate)	n/a	n/a	n/a	n/a	n/a	n/a	n/a	n/a	n/a	Carbohydrates
27.29	73	-0.0356204	For_7dpi: wt vs bam3	RT27,29	RT27,29	RT27,29	n/a	n/a	n/a	n/a	n/a	n/a	n/a	n/a	n/a	n/a
23.35	292	-0.00635797	For_7dpi: wt vs bam3	Erythronic acid	Erythronic acid (4TMS)	Erythronic acid; D-erythronic acid; (2R,3R)-2,3,4-trihydroxybutanoic acid; Erythronate; 2,3,4-trihydroxybutanoate	n/a	A154001	2781043	13752-84-6	n/a	n/a	136.037	136.103	C4H8O5	Fatty acyls; Fatty acids and conjugates; Carboxylic acids
26.43	204	0	For_7dpi: wt vs bam3	RT26,43 (Carbohydrate)	RT26,43 (Carbohydrate)	RT26,43 (Carbohydrate)	n/a	n/a	n/a	n/a	n/a	n/a	n/a	n/a	n/a	Carbohydrates
43.26	236	0.0126236	For_7dpi: wt vs bam3	Adenosine	Adenosine (4TMS)	Adenine nucleoside; Adenine riboside	C00212	A273001	60961	58-61-7	map00230Purine metabolism	map00230	267.097	267.241	C10H13N5O4	Nucleic acids, nucleotides and nucleosides; Purinenucleosides
32.01	414	0.020284	For_7dpi: wt vs bam3	RT32,01	RT32,01	RT32,01	n/a	n/a	n/a	n/a	n/a	n/a	n/a	n/a	n/a	n/a
20.91	232	0.0313745	For_7dpi: wt vs bam3	Aspartic acid	Aspartic acid (3TMS)	L-Aspartate; 2-Aminosuccinic acid; L-Asp	C00049	A152002	3351	56-84-8	map00220Arginine biosynthesis map00250Alanine, aspartate and glutamate metabolism map00260Glycine, serine and threonine metabolism map00270Cysteine and methionine metabolism map00300Lysine biosynthesis map00340Histidine metabolism map00410beta-Alanine metabolism map00460Cyanoamino acid metabolism map00760Nicotinate and nicotinamide metabolism map00770Pantothenate and CoA biosynthesis map00970Amin…	map00220 map00250 map00260 map00270 map00300 map00340 map00410 map00460 map00760 map00770 map00970 map01064 map01210 map01230 map02010	133.038	133.103	C4H7NO4	Amino acids
24.85	257	0.039202	For_7dpi: wt vs bam3	Lauric acid	Lauric acid (1TMS)	Dodecanoic acid; Dodecanoate; Dodecylcarboxylate; Lauric acid	C02679	A166003	3893	55520-95-1	map00061Fatty acid biosynthesis map01100Metabolic pathways	map00061 map01100	200.178	200.318	C12H24O2	Fatty acyls; Fatty acids and conjugates
33.85	311	0.0554703	For_7dpi: wt vs bam3	RT33,85(Fatty acid)	RT33,85(Fatty acid)	RT33,85(Fatty acid)	n/a	n/a	n/a	n/a	n/a	n/a	n/a	n/a	n/a	Fatty acid
22.06	217	0.0725325	For_7dpi: wt vs bam3	D-Threitol	D-Threitol (4TMS)	D-Threitol	C16884	A149002	169019	32381-52-5	R08573 R11342	R08573 R11342	122.058	122.12	C4H10O4	Carbohydrates; Carbohydrate derivatives; Sugar alcohols
39.97	204	0.0882202	For_7dpi: wt vs bam3	RT39,97(Carbohydrate)	RT39,97(Carbohydrate)	RT39,97(Carbohydrate)	n/a	n/a	n/a	n/a	n/a	n/a	n/a	n/a	n/a	Carbohydrates
29.57	217	0.102784	For_7dpi: wt vs bam3	RT29,57(Carbohydrate)	RT29,57(Carbohydrate)	RT29,57(Carbohydrate)	n/a	n/a	n/a	n/a	n/a	n/a	n/a	n/a	n/a	Carbohydrates
27.82	357	0.111525	For_7dpi: wt vs bam3	Glycerol-3-phosphate	Glycerol-3-phosphate (4TMS)	DL-Glycerol 1-phosphate; Glycerol 1-phosphate; Glycerol-3-phosphate; rac-Glycerol 1-phosphate; DL-Glyceryl 1-phosphate; DL-Glycerol 3-phosphate	C00093	A177002	754	57-03-4	map00561Glycerolipid metabolism map00564Glycerophospholipid metabolism map01100Metabolic pathwaysmap01110Biosynthesis of secondary metabolites map02010ABC transporters map05231Choline metabolism in cancer	map00561 map00564 map01100 map01110 map02010 map05231	172.014	172.074	C3H9O6P	Carbohydrates; Carbohydrates; Carbohydrate derivatives; Carbohydrate phosphates
29.14	204	0.113859	For_7dpi: wt vs bam3	RT29,14(Carbohydrate)	RT29,14(Carbohydrate)	RT29,14(Carbohydrate)	n/a	n/a	n/a	n/a	n/a	n/a	n/a	n/a	n/a	Carbohydrate
22.32	199	0.115425	For_7dpi: wt vs bam3	RT22,32	RT22,32	RT22,32	n/a	n/a	n/a	n/a	n/a	n/a	n/a	n/a	n/a	n/a
32.2	361	0.13507	For_7dpi: wt vs bam3	RT32,20	RT32,20	RT32,20	n/a	n/a	n/a	n/a	n/a	n/a	n/a	n/a	n/a	n/a
25.78	73	0.150415	For_7dpi: wt vs bam3	D-Fructose	D-Fructose (1MEOX, 5TMS)	Levulose; Fruit sugar; D-arabino-Hexulose	C00095	A187002	439163	57-48-7	map00051Fructose and mannose metabolism map00052Galactose metabolism map00500Starch and sucrose metabolism map01120Microbial metabolism in diverse environments map02010ABC transporters	map00051 map00052 map00500 map01120 map02010	180.063	180.156	C6H12O6	Carbohydrates
18.08	171	0.151912	For_7dpi: wt vs bam3	Oxalic acid	Oxalic acid (2TMS)	Oxalate;Ethanedioic acid	C00209	A113002	971	18294-04-7	map00625Chloroalkane and chloroalkene degradation map00630Glyoxylate and dicarboxylate metabolism map01100Metabolic pathways map01120Microbial metabolism in diverse environments	map00625 map00630 map01100 map01120	89.9953	90.0349	C2H2O4	Carboxylic acids
37.13	249	0.16762	For_7dpi: wt vs bam3	RT37,13	RT37,13	RT37,13	n/a	n/a	n/a	n/a	n/a	n/a	n/a	n/a	n/a	n/a
30.82	244	0.169015	For_7dpi: wt vs bam3	RT30,82	RT30,82	RT30,82	n/a	n/a	n/a	n/a	n/a	n/a	n/a	n/a	n/a	n/a
19.89	73	0.169798	For_7dpi: wt vs bam3	Glycine	Glycine (1TMS)	Aminoacetic acid; Gly	C00037	A133001	750	56-40-6	map00120Primary bile acid biosynthesis map00230Purine metabolism map00260Glycine, serine and threonine metabolism map00310Lysine degradation map00460Cyanoamino acid metabolism map00480Glutathione metabolism map00630Glyoxylate and dicarboxylate metabolism map00680Methane metabolism map00730Thiamine metabolism map00860Porphyrin and chlorophyll metabolism map00970Aminoacyl-tRNA biosynthesis map01060…	map00120 _map00230 _map00260 _map00310 _map00460 _map00480 _map00630 _map00680 _map00730 _map00860 _map00970 _map01060 _map01100 _map01110 _map01120 _map01130 _map01200 _map01230 _map01502 _map02010 _map04080 _map04721 _map04974 _map04978 _map05230	75.032	75.0666	C2H5NO2	Amino acids
12.51	86	0.182197	For_7dpi: wt vs bam3	L-Isoleucine	L-Isoleucine (1TMS)	2-Amino-3-methylvaleric acid	C00407	A119002	6306	73-32-5	map00280 Valine leucine and isoleucine degradationmap00290 Valine leucine and isoleucine biosynthesismap00460 Cyanoamino acid metabolismmap00960 Tropane piperidine and pyridine alkaloid biosynthesismap00966 Glucosinolate biosynthesismap00970 Aminoacyl-tRNA biosynthesismap01110 Biosynthesis of secondary metabolitesmap01210 2-Oxocarboxylic acid metabolismmap01230 biosynthesis of amino acidsmap02010…	map00280 map00290 map00460 map00960 map00966 map00970 map01210 map02010 map04974 map04978	131.095	131.173	C6H13NO2	Amino acids
29.03	285	0.200001	For_7dpi: wt vs bam3	Myristic acid	Myristic acid (1TMS)	Tetradecanoic acid; Tetradecanoate	C06424	A204021	11005	544-63-8	map00061Fatty acid biosynthesis	map00061	228.209	228.371	C14H28O2	Fatty acyls; Fatty acids and conjugates
31.06	303	0.201321	For_7dpi: wt vs bam3	RT31,06	RT31,06	RT31,06	n/a	n/a	n/a	n/a	n/a	n/a	n/a	n/a	n/a	n/a
[truncated: 53 more rows]

## Sheet: wt-mock vs bam3 For 3dpi
Primary ID	Var. Sec. ID:1	Var. Sec. ID:15	Var. Sec. ID:2	Var. Sec. ID:3	Var. Sec. ID:4	Var. Sec. ID:5	Var. Sec. ID:6	Var. Sec. ID:7	Var. Sec. ID:8	Var. Sec. ID:9	Var. Sec. ID:10	Var. Sec. ID:11	Var. Sec. ID:12	Var. Sec. ID:13	Var. Sec. ID:14	M13.CoeffCS[2]($M13.DA(E1))
[truncated: 89 more rows]

## Sheet: wt-mock vs bam3 For 7dpi
Primary ID	Var. Sec. ID:1	Var. Sec. ID:15	Var. Sec. ID:2	Var. Sec. ID:3	Var. Sec. ID:4	Var. Sec. ID:5	Var. Sec. ID:6	Var. Sec. ID:7	Var. Sec. ID:8	Var. Sec. ID:9	Var. Sec. ID:10	Var. Sec. ID:11	Var. Sec. ID:12	Var. Sec. ID:13	Var. Sec. ID:14	M14.CoeffCS[1]($M14.DA(E5))
[truncated: 90 more rows]
